# Supplementary material for: Effect and Mechanism Analysis of Pig FUT8 Gene on Resistance to Escherichia coli F18 Infection
Source: Int J Mol Sci. 2022 Nov 25;23(23):14713. doi: 10.3390/ijms232314713 (PMC9739813; doi:10.3390/ijms232314713)
Supplement: Supplementary file 1 [file ijms-23-14713-s001.zip]

Archive with 2 entries (2 files):
- ijms-1980572-supplementary Figure S1-S4.pdf
- Supplementary Tables.xlsx
