# Supplementary material for: Effect and Mechanism Analysis of Pig FUT8 Gene on Resistance to Escherichia coli F18 Infection
Source: Int J Mol Sci. 2022 Nov 25;23(23):14713. doi: 10.3390/ijms232314713 (PMC9739813; doi:10.3390/ijms232314713)
Supplement: Supplementary file 1 [file ijms-23-14713-s001.zip › Supplementary Tables.xlsx]

## Sheet: Table S1
Table S1 Summary of transcriptome sequencing data
Sample	RawReads(M)	RawBases(G)	CleanReads(M)	CleanBases(G)	ValidBases(%)	Q30(%)	GC(%)
shNC-1	50.17	7.53	49.28	7.09	94.16	92.66	51.43
shNC-2	48.87	7.33	48.03	6.91	94.25	92.42	51.4
shNC-3	48.88	7.33	48.01	6.9	94.18	92.54	51.46
shFUT8-1	51.48	7.72	50.46	7.23	93.61	92.51	51.31
shFUT8-2	49.82	7.47	48.97	7.05	94.38	92.54	51.43
shFUT8-3	49.93	7.49	49.07	7.05	94.16	92.79	51.53

## Sheet: Table S2
Table S2 Summary of differentially expressed genes (DEGs) identified in IPEC-J2 cells between FUT8 knockdown (shFUT8) and control (shNC) group
gene_id	BaseMean_DESeq2	BaseMean_control_FUT8-NC	BaseMean_case_FUT8-SI	FoldChange	log2FoldChange	p-value	q-value	Regulation	Expression_shFUT8-1	Expression_shFUT8-2	Expression_shFUT8-3	Expression_shNC-1	Expression_shNC-2	Expression_shNC-3	Dbxref	product	Family	GO_id	GO_term	pathway	pathway_description
ACACB	7.14593	2.03331	12.2585	6.01643	2.58891	0.0121481	0.155317	Up	0.0620456	0.0235172	0.0401509	0.0100854	0.00691051	0.0034484	GeneID:100154993,Genbank:NM_001206399.1	acetyl-CoA carboxylase beta		GO:0003989,GO:0004075,GO:0005524,GO:0005634,GO:0005739,GO:0005741,GO:0005829,GO:0006084,GO:0006633,GO:0006768,GO:0006853,GO:0009374,GO:0010629,GO:0010884,GO:0010906,GO:0012505,GO:0014070,GO:0031325,GO:0031667,GO:0031999,GO:0042493,GO:0042802,GO:0043086,GO:0045540,GO:0046872,GO:0051289,GO:0060421,GO:0097009,GO:2001295	acetyl-CoA carboxylase activity|biotin carboxylase activity|ATP binding|nucleus|mitochondrion|mitochondrial outer membrane|cytosol|acetyl-CoA metabolic process|fatty acid biosynthetic process|biotin metabolic process|carnitine shuttle|biotin binding|negative regulation of gene expression|positive regulation of lipid storage|regulation of glucose metabolic process|endomembrane system|response to o…	ssc00061,ssc00620,ssc00640,ssc04152,ssc04910,ssc04920,ssc04922,ssc04931,ssc04936	Fatty acid biosynthesis|Pyruvate metabolism|Propanoate metabolism|AMPK signaling pathway|Insulin signaling pathway|Adipocytokine signaling pathway|Glucagon signaling pathway|Insulin resistance|Alcoholic liver disease
ACSM2B	18.9777	11.2678	26.6875	2.36866	1.24407	0.0449722	0.321331	Up	0.156728	0.268736	0.198819	0.0691491	0.0394839	0.149741	GeneID:100510957,Genbank:XM_003124561.6	acyl-CoA synthetase medium-chain family member 2B		GO:0003996,GO:0004321,GO:0005524,GO:0005739,GO:0005759,GO:0006633,GO:0006637,GO:0006805,GO:0015645,GO:0016405,GO:0046872,GO:0047760	acyl-CoA ligase activity|fatty-acyl-CoA synthase activity|ATP binding|mitochondrion|mitochondrial matrix|fatty acid biosynthetic process|acyl-CoA metabolic process|xenobiotic metabolic process|fatty acid ligase activity|CoA-ligase activity|metal ion binding|butyrate-CoA ligase activity	ssc00650	Butanoate metabolism
ACSM5	3.05897	5.79473	0.323207	0.0601692	-4.05483	0.025939	0.243004	Down	0	0	0.00804911	0.0485243	0.0831217	0.00829567	GeneID:100511318,Genbank:XM_003124563.6	acyl-CoA synthetase medium-chain family member 5		GO:0003996,GO:0004321,GO:0005524,GO:0005525,GO:0005759,GO:0006633,GO:0006637,GO:0015645,GO:0046872,GO:0047760	acyl-CoA ligase activity|fatty-acyl-CoA synthase activity|ATP binding|GTP binding|mitochondrial matrix|fatty acid biosynthetic process|acyl-CoA metabolic process|fatty acid ligase activity|metal ion binding|butyrate-CoA ligase activity	ssc00650	Butanoate metabolism
ADAMTS15	5.35955	0.689166	10.0299	14.6606	3.87387	0.0100884	0.139316	Up	0.023759	0.0195546	0.107112	0	0	0.0100357	GeneID:100518325,Genbank:XM_003130081.4	ADAM metallopeptidase with thrombospondin type 1 motif 15		GO:0004222,GO:0005578,GO:0005615,GO:0008201,GO:0008270,GO:0009986,GO:0050840	metalloendopeptidase activity|proteinaceous extracellular matrix|extracellular space|heparin binding|zinc ion binding|cell surface|extracellular matrix binding
ADAMTS2	2.91433	0.332612	5.49604	15.0077	3.90763	0.044951	0.321331	Up	0.0431577	0.0242185	0	0.00403907	0	0	GeneID:100521434,Genbank:XM_021084334.1	ADAM metallopeptidase with thrombospondin type 1 motif 2		GO:0004222,GO:0005578,GO:0005615,GO:0007283,GO:0008270,GO:0016485,GO:0030199,GO:0030324,GO:0030574,GO:0032964,GO:0043588,GO:0097435	metalloendopeptidase activity|proteinaceous extracellular matrix|extracellular space|spermatogenesis|zinc ion binding|protein processing|collagen fibril organization|lung development|collagen catabolic process|collagen biosynthetic process|skin development|supramolecular fiber organization
ADGRA1	19.1314	6.11956	32.1433	5.24684	2.39145	0.000478508	0.0170172	Up	0.284028	0.292207	0.138233	0.0511699	0.00751317	0.0749825	GeneID:100623440,Genbank:XM_021073912.1	adhesion G protein-coupled receptor A1		GO:0004930,GO:0007166,GO:0016021	G-protein coupled receptor activity|cell surface receptor signaling pathway|integral component of membrane
ADGRF2	17.6436	24.876	10.4112	0.418137	-1.25795	0.0447315	0.320492	Down	0.0216503	0.0612529	0.0942778	0.139303	0.137448	0.137175	GeneID:100621059,Genbank:XM_013996166.2	adhesion G protein-coupled receptor F2		GO:0004930,GO:0007166,GO:0007186,GO:0016021	G-protein coupled receptor activity|cell surface receptor signaling pathway|G-protein coupled receptor signaling pathway|integral component of membrane
ADIG	1.94632	0	3.89264	20.6963	4.3713	0.0373129	0.293015	Up	0.138903	0.119086	0.0237201	0	0	0	GeneID:641357,Genbank:XM_005672934.3	adipogenin		GO:0005634,GO:0005737,GO:0005811,GO:0007283,GO:0016021,GO:0045600,GO:0050872,GO:0050873	nucleus|cytoplasm|lipid droplet|spermatogenesis|integral component of membrane|positive regulation of fat cell differentiation|white fat cell differentiation|brown fat cell differentiation
ADORA2A	33.8331	15.3773	52.2889	3.40345	1.767	6.14908e-05	0.00352374	Up	0.32026	0.408272	0.413741	0.0860086	0.125232	0.117632	GeneID:503661,Genbank:XM_003483462.4	adenosine A2a receptor		GO:0001609,GO:0001963,GO:0001975,GO:0005622,GO:0005887,GO:0007189,GO:0007626,GO:0019899,GO:0032230,GO:0042755,GO:0042802,GO:0046636,GO:0050728,GO:0060080,GO:0098794,GO:2001235	G-protein coupled adenosine receptor activity|synaptic transmission, dopaminergic|response to amphetamine|intracellular|integral component of plasma membrane|adenylate cyclase-activating G-protein coupled receptor signaling pathway|locomotory behavior|enzyme binding|positive regulation of synaptic transmission, GABAergic|eating behavior|identical protein binding|negative regulation of alpha-beta …	ssc04015,ssc04020,ssc04024,ssc04080,ssc04270,ssc05012,ssc05034	Rap1 signaling pathway|Calcium signaling pathway|cAMP signaling pathway|Neuroactive ligand-receptor interaction|Vascular smooth muscle contraction|Parkinson disease|Alcoholism
AGXT2	21.8067	11.6228	31.9907	2.75639	1.46278	0.0149914	0.17657	Up	0.404113	0.207875	0.659901	0.117007	0.227156	0.106685	GeneID:100513890,Genbank:NM_001244884.1	alanine--glyoxylate aminotransferase 2		GO:0005739,GO:0008453,GO:0009436,GO:0019481,GO:0030170,GO:0042802,GO:0045429,GO:0047305	mitochondrion|alanine-glyoxylate transaminase activity|glyoxylate catabolic process|L-alanine catabolic process, by transamination|pyridoxal phosphate binding|identical protein binding|positive regulation of nitric oxide biosynthetic process|(R)-3-amino-2-methylpropionate-pyruvate transaminase activity	ssc00250,ssc00260,ssc00270,ssc00280	Alanine, aspartate and glutamate metabolism|Glycine, serine and threonine metabolism|Cysteine and methionine metabolism|Valine, leucine and isoleucine degradation
AHSG	65.1168	37.2495	92.984	2.49906	1.32138	3.18848e-05	0.00207634	Up	1.50987	1.22856	1.26574	0.40979	0.624509	0.536301	GeneID:397585,Genbank:XM_005652369.3	alpha 2-HS glycoprotein		GO:0004866,GO:0004869,GO:0006953,GO:0030502,GO:0031012,GO:0050727,GO:0050766,GO:0070168,GO:0072562	endopeptidase inhibitor activity|cysteine-type endopeptidase inhibitor activity|acute-phase response|negative regulation of bone mineralization|extracellular matrix|regulation of inflammatory response|positive regulation of phagocytosis|negative regulation of biomineral tissue development|blood microparticle
AKAP14	5.87037	1.70157	10.0392	5.89731	2.56006	0.0306568	0.266578	Up	0.0814213	0.0575891	0.0208561	0.0104777	0.0161533	0	GeneID:100512513,Genbank:XM_003135329.5	A-kinase anchoring protein 14		GO:0005930,GO:0005952,GO:0007283,GO:0034237,GO:0035686,GO:0051018	axoneme|cAMP-dependent protein kinase complex|spermatogenesis|protein kinase A regulatory subunit binding|sperm fibrous sheath|protein kinase A binding
ANKUB1	4.92987	1.38006	8.47968	6.17784	2.6271	0.0386952	0.297774	Up	0.0496695	0.1533	0.127229	0	0.0262774	0.0262253	GeneID:100523093,Genbank:XM_005654029.3	ankyrin repeat and ubiquitin domain containing 1
APC2	11.2364	3.01918	19.4535	6.39558	2.67708	0.00241853	0.0561591	Up	0.0818311	0.0761698	0.0798519	0.0280811	0.00824616	0	GeneID:100579172,Genbank:NM_001206431.1	APC2, WNT signaling pathway regulator		GO:0000226,GO:0005737,GO:0005794,GO:0005829,GO:0005874,GO:0005884,GO:0008013,GO:0008017,GO:0015630,GO:0016055,GO:0016342,GO:0030496,GO:0031258,GO:0035414,GO:0045171,GO:0048471,GO:0090090,GO:0090630	microtubule cytoskeleton organization|cytoplasm|Golgi apparatus|cytosol|microtubule|actin filament|beta-catenin binding|microtubule binding|microtubule cytoskeleton|Wnt signaling pathway|catenin complex|midbody|lamellipodium membrane|negative regulation of catenin import into nucleus|intercellular bridge|perinuclear region of cytoplasm|negative regulation of canonical Wnt signaling pathway|activa…	ssc04310,ssc04390,ssc04550,ssc04810,ssc04934,ssc05010,ssc05022,ssc05165,ssc05200,ssc05206,ssc05210,ssc05213,ssc05217,ssc05224,ssc05225,ssc05226	Wnt signaling pathway|Hippo signaling pathway|Signaling pathways regulating pluripotency of stem cells|Regulation of actin cytoskeleton|Cushing syndrome|Alzheimer disease|Pathways of neurodegeneration - multiple diseases|Human papillomavirus infection|Pathways in cancer|MicroRNAs in cancer|Colorectal cancer|Endometrial cancer|Basal cell carcinoma|Breast cancer|Hepatocellular carcinoma|Gastric can…
ATP2B3	17.1256	24.8573	9.39403	0.378039	-1.40339	0.0208708	0.215351	Down	0.0421403	0.034683	0.0474948	0.117132	0.133765	0.0711995	GeneID:100520061,Genbank:XM_021079667.1	ATPase plasma membrane Ca2+ transporting 3		GO:0005388,GO:0005516,GO:0005524,GO:0005794,GO:0005886,GO:0005887,GO:0006810,GO:0015085,GO:0030165,GO:0034220,GO:0043231,GO:0046872,GO:0051480,GO:1903561,GO:1903779,GO:1990034	calcium-transporting ATPase activity|calmodulin binding|ATP binding|Golgi apparatus|plasma membrane|integral component of plasma membrane|transport|calcium ion transmembrane transporter activity|PDZ domain binding|ion transmembrane transport|intracellular membrane-bounded organelle|metal ion binding|regulation of cytosolic calcium ion concentration|extracellular vesicle|regulation of cardiac cond…	ssc04020,ssc04022,ssc04024,ssc04261,ssc04925,ssc04961,ssc04970,ssc04972,ssc04978	Calcium signaling pathway|cGMP-PKG signaling pathway|cAMP signaling pathway|Adrenergic signaling in cardiomyocytes|Aldosterone synthesis and secretion|Endocrine and other factor-regulated calcium reabsorption|Salivary secretion|Pancreatic secretion|Mineral absorption
BEST4	3.75623	7.51246	0	0.0238332	-5.39089	0.00164627	0.0426922	Down	0	0	0	0.032014	0.0219359	0.0656769	GeneID:100516679,Genbank:XM_021096778.1	bestrophin 4		GO:0005254,GO:0005886,GO:0034707	chloride channel activity|plasma membrane|chloride channel complex
C12H17orf98	47.4521	69.2566	25.6476	0.369986	-1.43446	0.000139236	0.00643561	Down	0.452266	0.521125	0.481929	1.69477	1.12935	1.03159	GeneID:100622851,Genbank:XM_003362150.4	chromosome 12 C17orf98 homolog
C1H14orf37	21.1846	12.6	29.7692	2.36301	1.24063	0.0262962	0.244374	Up	0.338826	0.223451	0.249245	0.116271	0.0643477	0.155963	GeneID:100514619,Genbank:NM_001244542.1	chromosome 1 C14orf37 homolog		GO:0016021	integral component of membrane
C1R	56.3514	37.1896	75.5132	2.03151	1.02255	0.00248123	0.056794	Up	0.939859	0.817281	0.894199	0.380114	0.343324	0.555317	GeneID:445464,Genbank:XM_021092408.1	complement C1r		GO:0004252,GO:0005509,GO:0005576,GO:0005615,GO:0006955,GO:0006956,GO:0006958,GO:0008236,GO:0030449,GO:0031638,GO:0045087,GO:0070062,GO:0072562	serine-type endopeptidase activity|calcium ion binding|extracellular region|extracellular space|immune response|complement activation|complement activation, classical pathway|serine-type peptidase activity|regulation of complement activation|zymogen activation|innate immune response|extracellular exosome|blood microparticle	ssc04145,ssc04610,ssc05133,ssc05150,ssc05171,ssc05322	Phagosome|Complement and coagulation cascades|Pertussis|Staphylococcus aureus infection|Coronavirus disease - COVID-19|Systemic lupus erythematosus
C3	527.39	333.287	721.493	2.16547	1.11468	4.38564e-15	3.56991e-12	Up	3.76126	3.23451	4.86147	1.64794	1.87641	1.83401	GeneID:397072,Genbank:XM_021080819.1	complement C3		GO:0001934,GO:0004866,GO:0005615,GO:0006631,GO:0006954,GO:0006957,GO:0006958,GO:0010828,GO:0010866,GO:0010884,GO:0031715,GO:0045087,GO:0045745	positive regulation of protein phosphorylation|endopeptidase inhibitor activity|extracellular space|fatty acid metabolic process|inflammatory response|complement activation, alternative pathway|complement activation, classical pathway|positive regulation of glucose transport|regulation of triglyceride biosynthetic process|positive regulation of lipid storage|C5L2 anaphylatoxin chemotactic recepto…	ssc04080,ssc04145,ssc04610,ssc04613,ssc04936,ssc05133,ssc05134,ssc05140,ssc05142,ssc05150,ssc05152,ssc05167,ssc05168,ssc05171,ssc05203,ssc05322	Neuroactive ligand-receptor interaction|Phagosome|Complement and coagulation cascades|Neutrophil extracellular trap formation|Alcoholic liver disease|Pertussis|Legionellosis|Leishmaniasis|Chagas disease|Staphylococcus aureus infection|Tuberculosis|Kaposi sarcoma-associated herpesvirus infection|Herpes simplex virus 1 infection|Coronavirus disease - COVID-19|Viral carcinogenesis|Systemic lupus ery…
CA8	24.6391	14.9446	34.3337	2.29297	1.19722	0.037251	0.29297	Up	0.180966	0.577149	0.213231	0.176985	0.114887	0.124214	GeneID:100157869,Genbank:XM_021089340.1	carbonic anhydrase 8		GO:0004089,GO:0005737,GO:0006730,GO:0008270,GO:0048015	carbonate dehydratase activity|cytoplasm|one-carbon metabolic process|zinc ion binding|phosphatidylinositol-mediated signaling	ssc00910	Nitrogen metabolism
CALCB	2.89488	5.47063	0.319137	0.0637604	-3.9712	0.0252544	0.23919	Down	0.00520054	0	0	0.0214153	0.0330159	0.0329503	GeneID:100124407,Genbank:NM_001102473.1	calcitonin-related polypeptide beta		GO:0005179,GO:0005576	hormone activity|extracellular region	ssc04080,ssc04270	Neuroactive ligand-receptor interaction|Vascular smooth muscle contraction
CCDC141	3.41133	6.50351	0.319137	0.0536404	-4.22054	0.0139544	0.169825	Down	0.00305839	0	0	0.0125942	0.0161803	0.0322963	GeneID:100520053,Genbank:XM_021075317.1	coiled-coil domain containing 141		GO:0005737,GO:0005815	cytoplasm|microtubule organizing center
CCL3L1	13.5166	19.8818	7.1515	0.359765	-1.47487	0.039561	0.301273	Down	0.68212	0.902266	0.599059	1.1035	3.2994	1.54352	GeneID:494459,Genbank:NM_001009579.1	chemokine (C-C motif) ligand 3-like 1		GO:0000165,GO:0001649,GO:0001775,GO:0002548,GO:0004672,GO:0004698,GO:0005615,GO:0005622,GO:0005737,GO:0005829,GO:0006468,GO:0006816,GO:0006874,GO:0006887,GO:0006935,GO:0006954,GO:0007010,GO:0007186,GO:0007267,GO:0007610,GO:0008009,GO:0008360,GO:0009636,GO:0010628,GO:0010629,GO:0010818,GO:0014808,GO:0016004,GO:0016301,GO:0019722,GO:0023052,GO:0030335,GO:0030593,GO:0031663,GO:0032760,GO:0042056,GO:…	MAPK cascade|osteoblast differentiation|cell activation|monocyte chemotaxis|protein kinase activity|calcium-dependent protein kinase C activity|extracellular space|intracellular|cytoplasm|cytosol|protein phosphorylation|calcium ion transport|cellular calcium ion homeostasis|exocytosis|chemotaxis|inflammatory response|cytoskeleton organization|G-protein coupled receptor signaling pathway|cell-cell…	ssc04060,ssc04061,ssc04062,ssc04620,ssc05142,ssc05163,ssc05323,ssc05417	Cytokine-cytokine receptor interaction|Viral protein interaction with cytokine and cytokine receptor|Chemokine signaling pathway|Toll-like receptor signaling pathway|Chagas disease|Human cytomegalovirus infection|Rheumatoid arthritis|Lipid and atherosclerosis
CD177	2.74213	0	5.48426	29.1722	4.86652	0.0177011	0.195741	Up	0.16705	0.0716084	0	0	0	0	GeneID:100519153,Genbank:XM_013988641.2	CD177 molecule		GO:0002020,GO:0005178,GO:0005886,GO:0007155,GO:0007159,GO:0007596,GO:0030027,GO:0030100,GO:0030667,GO:0031225,GO:0032930,GO:0034394,GO:0035579,GO:0043312,GO:0043315,GO:0044853,GO:0045087,GO:0045217,GO:0048306,GO:0050900,GO:0070062,GO:0070821,GO:0072672,GO:0098742,GO:1990266,GO:2001044	protease binding|integrin binding|plasma membrane|cell adhesion|leukocyte cell-cell adhesion|blood coagulation|lamellipodium|regulation of endocytosis|secretory granule membrane|anchored component of membrane|positive regulation of superoxide anion generation|protein localization to cell surface|specific granule membrane|neutrophil degranulation|positive regulation of neutrophil degranulation|pla…
CD300LG	2.13556	0	4.27113	22.6836	4.50358	0.0408672	0.306285	Up	0	0.0626081	0.0277124	0	0	0	GeneID:100515853,Genbank:XM_021066907.1	CD300 molecule like family member g		GO:0002376,GO:0016021,GO:0016323,GO:0016324,GO:0032585	immune system process|integral component of membrane|basolateral plasma membrane|apical plasma membrane|multivesicular body membrane
CD5	9.93364	15.6859	4.18134	0.267396	-1.90295	0.0320914	0.27274	Down	0.0679181	0	0.111343	0.20976	0.244336	0.200818	GeneID:100513336,Genbank:NM_001244800.1	CD5 molecule		GO:0005044,GO:0009897,GO:0016021,GO:0031295,GO:0097190	scavenger receptor activity|external side of plasma membrane|integral component of membrane|T cell costimulation|apoptotic signaling pathway	ssc04640	Hematopoietic cell lineage
CDC20B	34.5187	48.1582	20.8792	0.432985	-1.20761	0.00841344	0.125343	Down	0.0453172	0.114762	0.0678625	0.139959	0.16598	0.209824	GeneID:100620954,Genbank:XM_021076691.1	cell division cycle 20B		GO:0010997,GO:0097027,GO:1904668	anaphase-promoting complex binding|ubiquitin-protein transferase activator activity|positive regulation of ubiquitin protein ligase activity
CDH17	97.7537	56.4008	139.107	2.46425	1.30115	1.67912e-06	0.000180522	Up	0.950601	0.955407	1.28866	0.52695	0.340432	0.40153	GeneID:100157834,Genbank:XM_013996607.2	cadherin 17				ssc05226	Gastric cancer
CDHR3	2.75616	0	5.51232	29.3094	4.87329	0.00808146	0.12245	Up	0.0557882	0.0491955	0.0326633	0	0	0	GeneID:100517845,Genbank:XM_013979834.2	cadherin related family member 3		GO:0001618,GO:0005509,GO:0005886,GO:0007156,GO:0016021	virus receptor activity|calcium ion binding|plasma membrane|homophilic cell adhesion via plasma membrane adhesion molecules|integral component of membrane
CELF3	4.45316	7.92899	0.977336	0.123154	-3.02146	0.042197	0.311702	Down	0	0.00249634	0.00497233	0.00249798	0.0462135	0.0102493	GeneID:100515828,Genbank:XM_013997147.2	CUGBP Elav-like family member 3		GO:0000381,GO:0003723,GO:0005634,GO:0005737,GO:0006397,GO:0007283,GO:0008380,GO:0016604,GO:0030317,GO:0030575,GO:0036002,GO:0048026,GO:0097322,GO:0098781	regulation of alternative mRNA splicing, via spliceosome|RNA binding|nucleus|cytoplasm|mRNA processing|spermatogenesis|RNA splicing|nuclear body|flagellated sperm motility|nuclear body organization|pre-mRNA binding|positive regulation of mRNA splicing, via spliceosome|7SK snRNA binding|ncRNA transcription
CERS1	26.5457	17.6653	35.4262	2.00281	1.00203	0.042185	0.311702	Up	0.454921	0.569215	0.340137	0.278467	0.156113	0.233704	GeneID:100525450,Genbank:XM_005652922.3	ceramide synthase 1		GO:0000139,GO:0005783,GO:0005789,GO:0016020,GO:0016021,GO:0030148,GO:0035690,GO:0036146,GO:0043231,GO:0046513,GO:0050291,GO:0051974,GO:0071492,GO:0072721	Golgi membrane|endoplasmic reticulum|endoplasmic reticulum membrane|membrane|integral component of membrane|sphingolipid biosynthetic process|cellular response to drug|cellular response to mycotoxin|intracellular membrane-bounded organelle|ceramide biosynthetic process|sphingosine N-acyltransferase activity|negative regulation of telomerase activity|cellular response to UV-A|cellular response to …	ssc00600,ssc04071	Sphingolipid metabolism|Sphingolipid signaling pathway
CFAP65	20.5187	8.21878	32.8186	4.00039	2.00014	0.00053953	0.0186004	Up	0.125774	0.162789	0.128869	0.0208841	0.0429292	0.0385596	GeneID:100155984,Genbank:XM_021075441.1	cilia and flagella associated protein 65		GO:0003723,GO:0005886,GO:0016021,GO:0031514	RNA binding|plasma membrane|integral component of membrane|motile cilium
CFAP77	6.05508	0.332612	11.7775	32.1216	5.00547	0.00132778	0.036432	Up	0.0475427	0.326079	0.211087	0.0163147	0	0	GeneID:102166697,Genbank:XM_021085476.1	cilia and flagella associated protein 77		GO:0005929	cilium
CHST4	2.61652	0	5.23303	27.8037	4.7972	0.0202347	0.211771	Up	0	0.0976125	0.0972146	0	0	0	GeneID:106510480,Genbank:XM_021093820.1	carbohydrate sulfotransferase 4		GO:0000139,GO:0001517,GO:0005802,GO:0005975,GO:0006044,GO:0006477,GO:0006790,GO:0006928,GO:0006954,GO:0006955,GO:0007155,GO:0007267,GO:0008146,GO:0016021,GO:0016266,GO:0018146,GO:0031228	Golgi membrane|N-acetylglucosamine 6-O-sulfotransferase activity|trans-Golgi network|carbohydrate metabolic process|N-acetylglucosamine metabolic process|protein sulfation|sulfur compound metabolic process|movement of cell or subcellular component|inflammatory response|immune response|cell adhesion|cell-cell signaling|sulfotransferase activity|integral component of membrane|O-glycan processing|ke…	ssc00533	Glycosaminoglycan biosynthesis - keratan sulfate
CITED4	45.1237	29.9858	60.2615	2.00998	1.00718	0.00866509	0.127481	Up	1.62843	1.27743	0.938526	0.628659	0.538444	0.709335	GeneID:100525468,Genbank:XM_003128106.4	Cbp/p300 interacting transactivator with Glu/Asp rich carboxy-terminal domain 4		GO:0001105,GO:0003713,GO:0005634,GO:0005737,GO:0006357,GO:0032502,GO:0043627	RNA polymerase II transcription coactivator activity|transcription coactivator activity|nucleus|cytoplasm|regulation of transcription from RNA polymerase II promoter|developmental process|response to estrogen
CLIC5	13.2538	5.78609	20.7215	3.58053	1.84017	0.0242039	0.233602	Up	0.142128	0.100842	0.0753231	0.0302725	0	0.056929	GeneID:100154589,Genbank:NM_001198923.2	chloride intracellular channel 5		GO:0002021,GO:0002024,GO:0005244,GO:0005254,GO:0005737,GO:0005794,GO:0005815,GO:0006821,GO:0007605,GO:0008104,GO:0015629,GO:0032420,GO:0032421,GO:0034707,GO:0034765,GO:0050885,GO:0060088,GO:0070062	response to dietary excess|diet induced thermogenesis|voltage-gated ion channel activity|chloride channel activity|cytoplasm|Golgi apparatus|microtubule organizing center|chloride transport|sensory perception of sound|protein localization|actin cytoskeleton|stereocilium|stereocilium bundle|chloride channel complex|regulation of ion transmembrane transport|neuromuscular process controlling balance…
CLMP	8.39176	14.2186	2.56488	0.181105	-2.4651	0.0175347	0.194885	Down	0.0385873	0.00567122	0	0.124849	0.0641596	0.05239	GeneID:100512427,Genbank:XM_021063025.1	CXADR like membrane protein		GO:0005881,GO:0005886,GO:0005923,GO:0009986,GO:0016021,GO:0048565,GO:0070062	cytoplasmic microtubule|plasma membrane|bicellular tight junction|cell surface|integral component of membrane|digestive tract development|extracellular exosome
CPED1	64.2127	41.2392	87.1862	2.11451	1.08032	0.000558306	0.0190874	Up	0.421431	0.356579	0.298628	0.166243	0.170864	0.162206	GeneID:100511847,Genbank:XM_021078989.1	cadherin like and PC-esterase domain containing 1		GO:0005783	endoplasmic reticulum
CPLX1	11.8123	5.15937	18.4653	3.59117	1.84445	0.0252225	0.239143	Up	0.204225	0.175089	0.279	0.0116803	0.0360148	0.131792	GeneID:100624856,Genbank:XM_003356825.4	complexin 1		GO:0005829,GO:0006836,GO:0006887,GO:0019905	cytosol|neurotransmitter transport|exocytosis|syntaxin binding	ssc04721	Synaptic vesicle cycle
CRHBP	6.89661	11.5158	2.27745	0.197313	-2.34144	0.0235284	0.230903	Down	0.0133884	0.0206609	0.0137178	0.117156	0.0283323	0.091897	GeneID:100337682,Genbank:XM_021077443.1	corticotropin releasing hormone binding protein		GO:0001963,GO:0002125,GO:0005576,GO:0005615,GO:0005622,GO:0005634,GO:0005767,GO:0005771,GO:0005874,GO:0006954,GO:0007165,GO:0007565,GO:0007611,GO:0009755,GO:0030141,GO:0030425,GO:0031045,GO:0033554,GO:0035690,GO:0035865,GO:0042277,GO:0042445,GO:0043196,GO:0043204,GO:0043679,GO:0045055,GO:0048149,GO:0051424,GO:0051459,GO:0051460,GO:0071277,GO:0071314,GO:0071320,GO:0071356,GO:0071391,GO:0071392,GO:…	synaptic transmission, dopaminergic|maternal aggressive behavior|extracellular region|extracellular space|intracellular|nucleus|secondary lysosome|multivesicular body|microtubule|inflammatory response|signal transduction|female pregnancy|learning or memory|hormone-mediated signaling pathway|secretory granule|dendrite|dense core granule|cellular response to stress|cellular response to drug|cellula…
CTNND2	2.36679	4.73358	0	0.0377891	-4.72589	0.0260273	0.243676	Down	0	0	0	0.0357024	0.027521	0	GeneID:100517978,Genbank:XM_021076845.1	catenin delta 2				ssc04310	Wnt signaling pathway
CYP2D25	2.38814	4.77628	0	0.0374816	-4.73767	0.0263021	0.244374	Down	0	0	0	0.0689571	0	0.176833	GeneID:397687,Genbank:NM_214394.1	vitamin D3 25-Hydroxylase		GO:0005506,GO:0005789,GO:0008395,GO:0016712,GO:0019369,GO:0020037,GO:0031090	iron ion binding|endoplasmic reticulum membrane|steroid hydroxylase activity|oxidoreductase activity, acting on paired donors, with incorporation or reduction of molecular oxygen, reduced flavin or flavoprotein as one donor, and incorporation of one atom of oxygen|arachidonic acid metabolic process|heme binding|organelle membrane	ssc00140,ssc04726	Steroid hormone biosynthesis|Serotonergic synapse
DOCK10	5.92558	0.689166	11.162	16.2935	4.02622	0.00674448	0.108953	Up	0.00466047	0.0383574	0.011142	0	0	0.00328094	GeneID:100512141,Genbank:XM_013984546.2	dedicator of cytokinesis 10		GO:0001782,GO:0002315,GO:0005085,GO:0005634,GO:0005654,GO:0005737,GO:0005829,GO:0007264,GO:0016020,GO:0030334,GO:0043197,GO:0043547,GO:0060997,GO:0070062	B cell homeostasis|marginal zone B cell differentiation|guanyl-nucleotide exchange factor activity|nucleus|nucleoplasm|cytoplasm|cytosol|small GTPase mediated signal transduction|membrane|regulation of cell migration|dendritic spine|positive regulation of GTPase activity|dendritic spine morphogenesis|extracellular exosome
DOCK11	5.36556	1.01067	9.72046	9.55207	3.25581	0.0113382	0.149395	Up	0.0532155	0.0421138	0.0293595	0.00842832	0.00433129	0	GeneID:100518944,Genbank:XM_021080484.1	dedicator of cytokinesis 11		GO:0001782,GO:0002315,GO:0005085,GO:0005089,GO:0005829,GO:0007264,GO:0007596,GO:0043547,GO:0051491	B cell homeostasis|marginal zone B cell differentiation|guanyl-nucleotide exchange factor activity|Rho guanyl-nucleotide exchange factor activity|cytosol|small GTPase mediated signal transduction|blood coagulation|positive regulation of GTPase activity|positive regulation of filopodium assembly
ELFN1	29.802	16.1058	43.4982	2.70553	1.43591	0.00271186	0.0600214	Up	0.167324	0.198625	0.219795	0.0397513	0.0953311	0.0770195	GeneID:100621128,Genbank:XM_021085970.1	extracellular leucine rich repeat and fibronectin type III domain containing 1		GO:0004864,GO:0010923,GO:0016021,GO:0030425,GO:0050808,GO:0060076,GO:0070062	protein phosphatase inhibitor activity|negative regulation of phosphatase activity|integral component of membrane|dendrite|synapse organization|excitatory synapse|extracellular exosome
F5	29.8575	19.5268	40.1881	2.06159	1.04375	0.0269188	0.247437	Up	0.167322	0.148121	0.175425	0.0440649	0.0823449	0.106836	GeneID:397217,Genbank:NM_214120.1	coagulation factor V		GO:0005507,GO:0005576,GO:0007596	copper ion binding|extracellular region|blood coagulation	ssc04610	Complement and coagulation cascades
FGL1	8.03141	3.42621	12.6366	3.69737	1.8865	0.0356882	0.28668	Up	0.10698	0.0880488	0.08769	0.0146845	0.0377316	0.022594	GeneID:100516651,Genbank:XM_021077952.1	fibrinogen like 1		GO:0005576	extracellular region
FMO3	42.1548	25.8832	58.4264	2.25653	1.17411	0.00206366	0.050246	Up	0.869255	0.937559	0.761356	0.389705	0.311528	0.414546	GeneID:100523562,Genbank:XM_003130094.5	flavin containing monooxygenase 3		GO:0004497,GO:0004499,GO:0005789,GO:0016021,GO:0031090,GO:0034899,GO:0050660,GO:0050661,GO:0055114	monooxygenase activity|N,N-dimethylaniline monooxygenase activity|endoplasmic reticulum membrane|integral component of membrane|organelle membrane|trimethylamine monooxygenase activity|flavin adenine dinucleotide binding|NADP binding|oxidation-reduction process	ssc00430,ssc00982	Taurine and hypotaurine metabolism|Drug metabolism - cytochrome P450
FREM1	20.532	12.2641	28.8	2.34897	1.23203	0.0314112	0.269618	Up	0.088313	0.0589338	0.0684758	0.0319435	0.0429333	0.0151229	GeneID:100514332,Genbank:XM_021063564.1	FRAS1 related extracellular matrix 1				ssc04512	ECM-receptor interaction
FRMD5	14.6587	8.56336	20.7541	2.42803	1.27978	0.0486359	0.33409	Up	0.0480774	0.0471066	0.0539518	0.0117844	0.0242239	0.0241758	GeneID:100152168,Genbank:XM_021096590.1	FERM domain containing 5		GO:0005178,GO:0005200,GO:0005856,GO:0005912,GO:0008092,GO:0016021,GO:0019901,GO:0030334,GO:0031032,GO:0045785,GO:2000146	integrin binding|structural constituent of cytoskeleton|cytoskeleton|adherens junction|cytoskeletal protein binding|integral component of membrane|protein kinase binding|regulation of cell migration|actomyosin structure organization|positive regulation of cell adhesion|negative regulation of cell motility
FSD2	5.90115	1.00981	10.7925	10.5998	3.40596	0.00935521	0.13308	Up	0.0253036	0.156193	0.103705	0.0173663	0	0.00890677	GeneID:100513991,Genbank:XM_021098894.1	fibronectin type III and SPRY domain containing 2
GHSR	3.39112	6.45131	0.330922	0.0540245	-4.21024	0.0247642	0.23703	Down	0	0.00286405	0	0.0229275	0	0.0323372	GeneID:397372,Genbank:XM_021068541.1	growth hormone secretagogue receptor		GO:0001616,GO:0004930,GO:0005886,GO:0007186,GO:0008154,GO:0009725,GO:0009755,GO:0009986,GO:0016021,GO:0016520,GO:0032691,GO:0040018,GO:0042536,GO:0043005,GO:0045121,GO:0045409,GO:0046697,GO:0050728	growth hormone secretagogue receptor activity|G-protein coupled receptor activity|plasma membrane|G-protein coupled receptor signaling pathway|actin polymerization or depolymerization|response to hormone|hormone-mediated signaling pathway|cell surface|integral component of membrane|growth hormone-releasing hormone receptor activity|negative regulation of interleukin-1 beta production|positive reg…	ssc04024,ssc04080,ssc04935	cAMP signaling pathway|Neuroactive ligand-receptor interaction|Growth hormone synthesis, secretion and action
GPD1	36.8127	49.3725	24.2528	0.492016	-1.02322	0.0263583	0.244431	Down	0.169248	0.100252	0.120863	0.131997	0.325599	0.319536	GeneID:100153250,Genbank:XM_021090918.1	glycerol-3-phosphate dehydrogenase 1		GO:0004367,GO:0004368,GO:0005739,GO:0005829,GO:0005975,GO:0006072,GO:0006094,GO:0006127,GO:0009331,GO:0042803,GO:0045821,GO:0046168,GO:0051287,GO:0071320,GO:0071356	glycerol-3-phosphate dehydrogenase [NAD+] activity|glycerol-3-phosphate dehydrogenase activity|mitochondrion|cytosol|carbohydrate metabolic process|glycerol-3-phosphate metabolic process|gluconeogenesis|glycerophosphate shuttle|glycerol-3-phosphate dehydrogenase complex|protein homodimerization activity|positive regulation of glycolytic process|glycerol-3-phosphate catabolic process|NAD binding|c…	ssc00564	Glycerophospholipid metabolism
HCAR2	34.4473	21.8997	46.995	2.14874	1.10349	0.0145905	0.173946	Up	0.506205	0.483583	0.790338	0.186116	0.382579	0.241819	GeneID:102164386,Genbank:XM_021072989.1	hydroxycarboxylic acid receptor 2				ssc04024	cAMP signaling pathway
HPCA	3.25188	0.345447	6.15831	16.8124	4.07145	0.0191509	0.205869	Up	0.134925	0.107964	0.0460815	0	0.0158625	0	GeneID:100144505,Genbank:XM_005665171.3	hippocalcin		GO:0003779,GO:0005509,GO:0005737,GO:0005829,GO:0007420,GO:0010518,GO:0014070,GO:0019722,GO:0019898,GO:0019900,GO:0030424,GO:0031283,GO:0031584,GO:0032590,GO:0032809,GO:0032839,GO:0042802,GO:0043204,GO:0044327,GO:0045762,GO:0048839,GO:0060041,GO:0071257,GO:0071277,GO:0090314,GO:1901385,GO:1901986,GO:1902065,GO:1904009,GO:1904010	actin binding|calcium ion binding|cytoplasm|cytosol|brain development|positive regulation of phospholipase activity|response to organic cyclic compound|calcium-mediated signaling|extrinsic component of membrane|kinase binding|axon|negative regulation of guanylate cyclase activity|activation of phospholipase D activity|dendrite membrane|neuronal cell body membrane|dendrite cytoplasm|identical prot…
HPSE2	2.28131	0	4.56262	24.2457	4.59966	0.0188083	0.204214	Up	0.0292804	0.0527163	0.0225006	0	0	0	GeneID:100157983,Genbank:XM_021072269.1	heparanase 2 (inactive)		GO:0005578,GO:0005622,GO:0005886,GO:0006027,GO:0008284,GO:0030198,GO:0030305,GO:0043395	proteinaceous extracellular matrix|intracellular|plasma membrane|glycosaminoglycan catabolic process|positive regulation of cell proliferation|extracellular matrix organization|heparanase activity|heparan sulfate proteoglycan binding	ssc00531,ssc05205	Glycosaminoglycan degradation|Proteoglycans in cancer
IFNB1	2.02134	4.04269	0	0.0442319	-4.49877	0.0438284	0.316955	Down	0	0	0	0.403418	0.207315	0	GeneID:445459,Genbank:NM_001003923.1	interferon beta 1		GO:0002250,GO:0002286,GO:0002323,GO:0005125,GO:0005132,GO:0005615,GO:0006959,GO:0019221,GO:0030183,GO:0033141,GO:0042100,GO:0043330,GO:0045087,GO:0051607	adaptive immune response|T cell activation involved in immune response|natural killer cell activation involved in immune response|cytokine activity|type I interferon receptor binding|extracellular space|humoral immune response|cytokine-mediated signaling pathway|B cell differentiation|positive regulation of peptidyl-serine phosphorylation of STAT protein|B cell proliferation|response to exogenous…	ssc04060,ssc04151,ssc04217,ssc04380,ssc04620,ssc04621,ssc04622,ssc04623,ssc04630,ssc04650,ssc04668,ssc04936,ssc05135,ssc05142,ssc05152,ssc05160,ssc05161,ssc05162,ssc05163,ssc05164,ssc05165,ssc05167,ssc05168,ssc05169,ssc05170,ssc05171,ssc05417	Cytokine-cytokine receptor interaction|PI3K-Akt signaling pathway|Necroptosis|Osteoclast differentiation|Toll-like receptor signaling pathway|NOD-like receptor signaling pathway|RIG-I-like receptor signaling pathway|Cytosolic DNA-sensing pathway|JAK-STAT signaling pathway|Natural killer cell mediated cytotoxicity|TNF signaling pathway|Alcoholic liver disease|Yersinia infection|Chagas disease|Tube…
IGSF1	19.7535	12.3	27.2071	2.21429	1.14684	0.0463808	0.325777	Up	0.166899	0.125298	0.0924353	0.0464374	0.0811378	0.04287	GeneID:100157227,Genbank:XM_021080493.1	immunoglobulin superfamily member 1		GO:0004872,GO:0005576,GO:0006355,GO:0007165,GO:0015026,GO:0016020,GO:0016021,GO:0034711	receptor activity|extracellular region|regulation of transcription, DNA-templated|signal transduction|coreceptor activity|membrane|integral component of membrane|inhibin binding
IL19	7.19188	1.72723	12.6565	7.37618	2.88287	0.0119095	0.15352	Up	0.308183	0.34348	0.368394	0	0.135869	0	GeneID:100038024,Genbank:XM_003130464.3	interleukin 19				ssc04060,ssc04061,ssc04630	Cytokine-cytokine receptor interaction|Viral protein interaction with cytokine and cytokine receptor|JAK-STAT signaling pathway
INSM1	5.56089	10.4794	0.642345	0.0616384	-4.02003	0.00719779	0.114013	Down	0.00908119	0	0.00930462	0.158931	0.00960872	0.124665	GeneID:100511966,Genbank:XM_021077416.1	INSM transcriptional repressor 1	zf-C2H2	GO:0000122,GO:0000978,GO:0001047,GO:0001078,GO:0001933,GO:0003309,GO:0003310,GO:0003323,GO:0003358,GO:0003700,GO:0005634,GO:0005654,GO:0006351,GO:0007049,GO:0008285,GO:0010468,GO:0017053,GO:0030332,GO:0030335,GO:0031018,GO:0031490,GO:0042421,GO:0042826,GO:0043254,GO:0045597,GO:0046872,GO:0060290,GO:0061104,GO:0061549,GO:0071158,GO:2000179	negative regulation of transcription from RNA polymerase II promoter|RNA polymerase II proximal promoter sequence-specific DNA binding|core promoter binding|transcriptional repressor activity, RNA polymerase II proximal promoter sequence-specific DNA binding|negative regulation of protein phosphorylation|type B pancreatic cell differentiation|pancreatic A cell differentiation|type B pancreatic ce…
ITGA11	9.6866	15.1728	4.20042	0.276826	-1.85295	0.0483973	0.333545	Down	0.0316404	0.0162758	0.0216126	0.152007	0.0111595	0.0835298	GeneID:100520350,Genbank:XM_021100519.1	integrin subunit alpha 11				ssc04151,ssc04510,ssc04512,ssc04810,ssc05165,ssc05410,ssc05412,ssc05414	PI3K-Akt signaling pathway|Focal adhesion|ECM-receptor interaction|Regulation of actin cytoskeleton|Human papillomavirus infection|Hypertrophic cardiomyopathy|Arrhythmogenic right ventricular cardiomyopathy|Dilated cardiomyopathy
KCNAB3	31.8671	44.9742	18.76	0.417452	-1.26032	0.00850599	0.125762	Down	0.247119	0.152541	0.182304	0.478279	0.627539	0.260955	GeneID:100523637,Genbank:XM_013990045.2	potassium voltage-gated channel subfamily A regulatory beta subunit 3		GO:0005249,GO:0005737,GO:0005886,GO:0006813,GO:0015459,GO:0016021,GO:0034765	voltage-gated potassium channel activity|cytoplasm|plasma membrane|potassium ion transport|potassium channel regulator activity|integral component of membrane|regulation of ion transmembrane transport
KCNC4	18.0096	9.83901	26.1803	2.65863	1.41068	0.0334565	0.278692	Up	0.140392	0.0764656	0.122692	0.0552616	0.00873808	0.0610451	GeneID:100623937,Genbank:XM_021090049.1	potassium voltage-gated channel subfamily C member 4		GO:0005249,GO:0005783,GO:0005794,GO:0005886,GO:0008076,GO:0009986,GO:0016021,GO:0030424,GO:0030425,GO:0030900,GO:0031594,GO:0034765,GO:0043025,GO:0043679,GO:0046928,GO:0051260,GO:0071805,GO:0098794,GO:1904057,GO:1904456	voltage-gated potassium channel activity|endoplasmic reticulum|Golgi apparatus|plasma membrane|voltage-gated potassium channel complex|cell surface|integral component of membrane|axon|dendrite|forebrain development|neuromuscular junction|regulation of ion transmembrane transport|neuronal cell body|axon terminus|regulation of neurotransmitter secretion|protein homooligomerization|potassium ion tra…
KCNMB3	12.3687	19.2361	5.50139	0.286464	-1.80357	0.0324662	0.273657	Down	0.0346201	0.0267128	0.0886797	0.0534608	0.119051	0.338165	GeneID:100271878,Genbank:XM_021069862.1	potassium calcium-activated channel subfamily M regulatory beta subunit 3		GO:0001508,GO:0005513,GO:0005886,GO:0005887,GO:0006813,GO:0007268,GO:0008076,GO:0015269,GO:0015459,GO:0019228	action potential|detection of calcium ion|plasma membrane|integral component of plasma membrane|potassium ion transport|chemical synaptic transmission|voltage-gated potassium channel complex|calcium-activated potassium channel activity|potassium channel regulator activity|neuronal action potential	ssc04022,ssc04270,ssc04911	cGMP-PKG signaling pathway|Vascular smooth muscle contraction|Insulin secretion
KIAA1644	19.8675	10.6608	29.0741	2.73543	1.45177	0.0271659	0.24859	Up	0.119819	0.0577824	0.164968	0.0115641	0.0673514	0.0434938	GeneID:100522865,Genbank:XM_013997474.2	KIAA1644 ortholog		GO:0016021	integral component of membrane
LINGO2	13.4403	6.42058	20.46	3.17802	1.66813	0.0378202	0.294622	Up	0.0656272	0.0651889	0.0139121	0.0256268	0.0143668	0.00477942	GeneID:100622878,Genbank:XM_021064187.1	leucine rich repeat and Ig domain containing 2		GO:0005578,GO:0005615,GO:0016021,GO:0051965	proteinaceous extracellular matrix|extracellular space|integral component of membrane|positive regulation of synapse assembly
LMO2	5.19239	0.677195	9.70758	14.2841	3.83634	0.0168544	0.190401	Up	0.0133202	0.0274077	0.368496	0.0137129	0	0.014066	GeneID:100512825,Genbank:XM_005661026.2	LIM domain only 2				ssc05202	Transcriptional misregulation in cancer
LOC100157349	10.1575	4.79343	15.5215	3.24579	1.69857	0.0328592	0.275435	Up	0.332981	0.19833	0.323217	0.0541256	0.11126	0.0925327	GeneID:100157349,Genbank:XM_021073970.1	olfactory receptor 13A1				ssc04740	Olfactory transduction
LOC100513976	2.54848	4.76604	0.330922	0.0731435	-3.77313	0.0425444	0.312618	Down	0	0.013279	0	0.0664389	0.0273142	0.0954099	GeneID:100513976,Genbank:XM_021084885.1	uncharacterized LOC100513976
LOC100514465	3.89402	6.81478	0.973266	0.142797	-2.80796	0.0401545	0.30327	Down	0.0112575	0.0115817	0.0115345	0.0811256	0.095292	0.0594393	GeneID:100514465,Genbank:XM_021094929.1	beta-1,4-galactosyltransferase 3-like		GO:0003831,GO:0003945,GO:0005975,GO:0006486,GO:0016021,GO:0032580,GO:0046872	beta-N-acetylglucosaminylglycopeptide beta-1,4-galactosyltransferase activity|N-acetyllactosamine synthase activity|carbohydrate metabolic process|protein glycosylation|integral component of membrane|Golgi cisterna membrane|metal ion binding	ssc00510,ssc00513,ssc00514,ssc00515,ssc00533,ssc00601	N-Glycan biosynthesis|Various types of N-glycan biosynthesis|Other types of O-glycan biosynthesis|Mannose type O-glycan biosynthesis|Glycosaminoglycan biosynthesis - keratan sulfate|Glycosphingolipid biosynthesis - lacto and neolacto series
LOC100516820	6.30379	0.690894	11.9167	17.4207	4.12273	0.00412471	0.0799457	Up	0.328116	0.0632933	0.378212	0	0.043397	0	GeneID:100516820,Genbank:XM_003130072.5	uncharacterized LOC100516820
LOC100519511	6.72671	1.36809	12.0853	8.84421	3.14473	0.00759423	0.118625	Up	0.0296437	0.182984	0.161989	0.0101725	0.0209104	0.0104345	GeneID:100519511,Genbank:XM_005653842.3	uncharacterized LOC100519511
LOC100521027	3.29291	0.344583	6.24123	17.0173	4.08893	0.0314356	0.269669	Up	0	0.0968185	0.0445034	0	0	0.00764443	GeneID:100521027,Genbank:XM_021062273.1	olfactory receptor 1030-like		GO:0004930,GO:0004984,GO:0005549,GO:0005886,GO:0007186,GO:0007608,GO:0016021	G-protein coupled receptor activity|olfactory receptor activity|odorant binding|plasma membrane|G-protein coupled receptor signaling pathway|sensory perception of smell|integral component of membrane	ssc04740	Olfactory transduction
LOC100521754	3.40373	0.345447	6.46202	17.6487	4.14149	0.0153429	0.179269	Up	0.223776	0.11511	0.114641	0	0.0236775	0	GeneID:100521754,Genbank:XM_021075600.1	basic proline-rich protein-like
LOC100525835	21.7544	10.9002	32.6086	2.99299	1.58159	0.00817342	0.123334	Up	0.388722	0.164068	0.469774	0.112871	0.0632774	0.157879	GeneID:100525835,Genbank:XM_021067854.1	arachidonate 15-lipoxygenase B		GO:0005506,GO:0005509,GO:0005622,GO:0005634,GO:0005829,GO:0005856,GO:0005886,GO:0006629,GO:0006915,GO:0008285,GO:0008289,GO:0010744,GO:0016020,GO:0016165,GO:0019369,GO:0019372,GO:0019898,GO:0030336,GO:0030850,GO:0030856,GO:0035360,GO:0036403,GO:0043651,GO:0045618,GO:0045786,GO:0045926,GO:0050473,GO:0051122,GO:0070062,GO:0090197	iron ion binding|calcium ion binding|intracellular|nucleus|cytosol|cytoskeleton|plasma membrane|lipid metabolic process|apoptotic process|negative regulation of cell proliferation|lipid binding|positive regulation of macrophage derived foam cell differentiation|membrane|linoleate 13S-lipoxygenase activity|arachidonic acid metabolic process|lipoxygenase pathway|extrinsic component of membrane|nega…	ssc00590,ssc04726	Arachidonic acid metabolism|Serotonergic synapse
LOC100623616	22.4545	4.01615	40.8928	10.0925	3.33521	1.98193e-05	0.00138282	Up	0.155285	0.461519	0.117856	0.0592082	0.00608539	0.0060733	GeneID:100623616,Genbank:XM_021069630.1	arylacetamide deacetylase-like		GO:0004806,GO:0005789,GO:0008152,GO:0016021,GO:0019213,GO:0031090	triglyceride lipase activity|endoplasmic reticulum membrane|metabolic process|integral component of membrane|deacetylase activity|organelle membrane
LOC100737030	10.318	4.1308	16.5053	4.0116	2.00418	0.0246907	0.236914	Up	0.406745	0.267813	0.166701	0.0167494	0.154934	0.0343615	GeneID:100737030,Genbank:XM_003482983.3	keratin, type I cytoskeletal 42		GO:0005198,GO:0005737,GO:0005882	structural molecule activity|cytoplasm|intermediate filament	ssc04915,ssc05150	Estrogen signaling pathway|Staphylococcus aureus infection
LOC102157465	18.136	24.9274	11.3446	0.455386	-1.13484	0.0474858	0.329861	Down	0.186937	0.174836	0.243773	0.367398	0.50348	0.430698	GeneID:102157465,Genbank:XM_013988495.2	uncharacterized LOC102157465		GO:0010008,GO:0043550,GO:0070772	endosome membrane|regulation of lipid kinase activity|PAS complex
LOC102157687	9.33707	16.0775	2.59659	0.161539	-2.63005	0.00304092	0.0650704	Down	0.018418	0.0189484	0.0125808	0.0695233	0.103936	0.129662	GeneID:102157687,Genbank:XM_021070487.1	uncharacterized LOC102157687
LOC102159167	4.53591	0.997836	8.07399	7.99057	2.9983	0.0333477	0.278252	Up	0.0350181	0.0163757	0.0293561	0.0098319	0	0	GeneID:102159167,Genbank:XM_021085149.1	uncharacterized LOC102159167		GO:0003677,GO:0003700,GO:0005634,GO:0006351,GO:0006355,GO:0046872	DNA binding|DNA binding transcription factor activity|nucleus|transcription, DNA-templated|regulation of transcription, DNA-templated|metal ion binding	ssc05168	Herpes simplex virus 1 infection
LOC102161965	2.6102	0	5.2204	27.7382	4.7938	0.0118765	0.15352	Up	0.211382	0.391445	0.0866332	0	0	0	GeneID:102161965,Genbank:XM_013989293.2	putative protein ZNF720		GO:0003677,GO:0003700,GO:0005634,GO:0006351,GO:0006355,GO:0007275,GO:0046872	DNA binding|DNA binding transcription factor activity|nucleus|transcription, DNA-templated|regulation of transcription, DNA-templated|multicellular organism development|metal ion binding
LOC102162296	6.18563	1.37833	10.9929	8.02299	3.00414	0.0167502	0.189516	Up	0.265219	0.151587	0.0905816	0	0	0.0622375	GeneID:102162296,Genbank:XM_005674617.3	succinyl-CoA:3-ketoacid coenzyme A transferase 2, mitochondrial		GO:0005739,GO:0005759,GO:0008260,GO:0031514,GO:0046952	mitochondrion|mitochondrial matrix|3-oxoacid CoA-transferase activity|motile cilium|ketone body catabolic process
LOC102163417	5.41357	8.8729	1.95425	0.219873	-2.18526	0.0488112	0.334694	Down	0.0258268	0.0398558	0.0132311	0.106352	0.150299	0.0954548	GeneID:102163417,Genbank:XM_021088395.1	spermatogenesis-associated protein 31E1-like		GO:0007283,GO:0016021,GO:0030154	spermatogenesis|integral component of membrane|cell differentiation
LOC102163603	4.22238	7.47149	0.973266	0.1302	-2.9412	0.0497771	0.337811	Down	0.0037474	0.00385531	0.0038396	0.0385786	0.047581	0	GeneID:102163603,Genbank:XM_021097570.1	zinc finger protein 665-like		GO:0003677,GO:0003700,GO:0005634,GO:0006351,GO:0006355,GO:0046872	DNA binding|DNA binding transcription factor activity|nucleus|transcription, DNA-templated|regulation of transcription, DNA-templated|metal ion binding	ssc05168	Herpes simplex virus 1 infection
LOC102168143	2.34112	4.68224	0	0.0381691	-4.71145	0.0305634	0.266082	Down	0	0	0	0.417047	0.0714397	0	GeneID:102168143,Genbank:XM_013992889.2	40S ribosomal protein S27-like		GO:0003735,GO:0005840,GO:0006364,GO:0006412,GO:0046872	structural constituent of ribosome|ribosome|rRNA processing|translation|metal ion binding
LOC106505010	3.39034	0.345447	6.43523	17.5828	4.1361	0.0199259	0.210493	Up	0.234869	0.0268481	0.267386	0	0.0276125	0	GeneID:106505010,Genbank:XM_021063967.1	quinone oxidoreductase-like protein 2		GO:0005739,GO:0016491	mitochondrion|oxidoreductase activity
LOC106505276	1.93475	0	3.8695	20.5875	4.36369	0.0348579	0.283586	Up	0.172828	0.0592684	0.118054	0	0	0	GeneID:106505276,Genbank:XM_021065390.1	translation initiation factor IF-2-like
LOC106507314	6.86677	11.1601	2.57345	0.231106	-2.11337	0.0496293	0.337277	Down	0.0711294	0	0.121466	0.439356	0.125436	0.250373	GeneID:106507314,Genbank:XM_013987544.2	uncharacterized LOC106507314
LOC106508840	2.70409	5.40818	0	0.0330676	-4.91844	0.00859442	0.126784	Down	0	0	0	0.122466	0.0419567	0.0558312	GeneID:106508840,Genbank:XM_013992534.2	uncharacterized LOC106508840
LOC110255205	23.7713	34.2518	13.2907	0.3884	-1.36438	0.0125508	0.159354	Down	0.232092	0.206939	0.206095	0.334506	0.851324	0.441156	GeneID:110255205,Genbank:XM_003358086.4	ABI gene family member 3-like		GO:0005622,GO:0005737,GO:0006928,GO:0016020,GO:0030027,GO:0030334,GO:0042802	intracellular|cytoplasm|movement of cell or subcellular component|membrane|lamellipodium|regulation of cell migration|identical protein binding
LOC110255272	32.1622	45.5036	18.8209	0.413715	-1.27329	0.0390419	0.29956	Down	0.489503	0.434137	0.0691788	0.573439	1.42879	0.356489	GeneID:110255272,Genbank:XM_021067002.1	keratin, type I cytoskeletal 14-like				ssc04915,ssc05150	Estrogen signaling pathway|Staphylococcus aureus infection
LOC110255568	1.95811	0	3.91621	20.8081	4.37907	0.0371855	0.292611	Up	0.0916753	0.165052	0.0234827	0	0	0	GeneID:110255568,Genbank:XM_021063970.1	serine/arginine repetitive matrix protein 2-like
LOC110256822	26.7957	16.3793	37.2121	2.2709	1.18326	0.039252	0.300028	Up	0.46796	1.52455	1.03886	0.374698	0.220064	0.713788	GeneID:110256822,Genbank:XM_021073694.1	uncharacterized LOC110256822		GO:0003677,GO:0005634	DNA binding|nucleus
LOC110257704	8.63229	14.6598	2.60473	0.177357	-2.49527	0.00649413	0.106673	Down	0.00983877	0.0303663	0.0403234	0.141803	0.124924	0.176624	GeneID:110257704,Genbank:XM_021079886.1	collagen alpha-1(III) chain-like
LOC110257839	7.35835	3.06879	11.6479	3.79813	1.92529	0.0396724	0.301612	Up	0.284974	0.188473	0.27113	0.0628659	0.086151	0.04299	GeneID:110257839,Genbank:XM_021080605.1	histone transcription regulator 3 homolog		GO:0003964,GO:0006310,GO:0009036,GO:0032197,GO:0032199,GO:0046872,GO:0090305	RNA-directed DNA polymerase activity|DNA recombination|Type II site-specific deoxyribonuclease activity|transposition, RNA-mediated|reverse transcription involved in RNA-mediated transposition|metal ion binding|nucleic acid phosphodiester bond hydrolysis
LOC110259514	31.8341	11.2508	52.4175	4.66029	2.22042	0.000982939	0.0289779	Up	0.431995	0.419744	3.12296	0.271778	0.33012	0.228091	GeneID:110259514,Genbank:XM_021084913.1	uncharacterized LOC110259514		GO:0003676,GO:0005198,GO:0008270,GO:0016021,GO:0019028,GO:0019068,GO:0020002	nucleic acid binding|structural molecule activity|zinc ion binding|integral component of membrane|viral capsid|virion assembly|host cell plasma membrane
LOC110259516	31.6471	19.927	43.3673	2.18076	1.12483	0.039832	0.302181	Up	0.47335	0.321756	0.355087	0.052211	0.134156	0.33026	GeneID:110259516,Genbank:XM_021084920.1	protocadherin gamma-A3-like		GO:0005509,GO:0005887,GO:0007155,GO:0007156,GO:0007267,GO:0007399	calcium ion binding|integral component of plasma membrane|cell adhesion|homophilic cell adhesion via plasma membrane adhesion molecules|cell-cell signaling|nervous system development
LOC110259668	10.3199	5.10297	15.5369	3.04374	1.60584	0.0436248	0.316038	Up	0.265707	0.187035	0.229258	0.0863807	0.103579	0.0295351	GeneID:110259668,Genbank:XM_021085164.1	protocadherin gamma-A6-like		GO:0005509,GO:0005887,GO:0007155,GO:0007156,GO:0007267,GO:0007399	calcium ion binding|integral component of plasma membrane|cell adhesion|homophilic cell adhesion via plasma membrane adhesion molecules|cell-cell signaling|nervous system development
LOC110259834	5.54919	1.7007	9.39767	5.52118	2.46498	0.0276868	0.249949	Up	0.0741601	0.0624237	0.0621693	0.0138811	0.0142669	0.00711929	GeneID:110259834,Genbank:XM_021086002.1	proline-rich protein 36-like
LOC110259879	5.57596	1.7144	9.43752	5.51804	2.46416	0.041197	0.307498	Up	0.11585	0.26221	0.308622	0.023853	0.098064	0	GeneID:110259879,Genbank:XM_021086226.1	translation initiation factor IF-2-like
LOC110260350	4.40406	1.03461	7.7735	7.56198	2.91876	0.0388892	0.298921	Up	0.283971	0.202257	0.0447628	0	0.0231129	0.0461339	GeneID:110260350,Genbank:XM_021090062.1	glutathione S-transferase Mu 1-like		GO:0004364,GO:0005737,GO:0008152	glutathione transferase activity|cytoplasm|metabolic process	ssc00480,ssc00980,ssc00982,ssc00983,ssc01524,ssc05200,ssc05204,ssc05207,ssc05208,ssc05225,ssc05418	Glutathione metabolism|Metabolism of xenobiotics by cytochrome P450|Drug metabolism - cytochrome P450|Drug metabolism - other enzymes|Platinum drug resistance|Pathways in cancer|Chemical carcinogenesis - DNA adducts|Chemical carcinogenesis - receptor activation|Chemical carcinogenesis - reactive oxygen species|Hepatocellular carcinoma|Fluid shear stress and atherosclerosis
LOC110261055	4.40417	7.83915	0.969197	0.12391	-3.01263	0.0283347	0.254076	Down	0.081061	0.0416977	0	0.333801	0.471734	0.171199	GeneID:110261055,Genbank:XM_021095007.1	cytochrome c oxidase subunit 6B2		GO:0005758,GO:0030061	mitochondrial intermembrane space|mitochondrial crista	ssc00190,ssc04260,ssc04714,ssc04932,ssc05010,ssc05012,ssc05014,ssc05016,ssc05020,ssc05022,ssc05208,ssc05415	Oxidative phosphorylation|Cardiac muscle contraction|Thermogenesis|Non-alcoholic fatty liver disease|Alzheimer disease|Parkinson disease|Amyotrophic lateral sclerosis|Huntington disease|Prion disease|Pathways of neurodegeneration - multiple diseases|Chemical carcinogenesis - reactive oxygen species|Diabetic cardiomyopathy
LOC110261483	36.9107	53.4145	20.4069	0.38246	-1.38662	0.00207133	0.0503302	Down	1.30359	1.01926	1.0151	1.82514	4.24829	2.47784	GeneID:110261483,Genbank:XM_021098433.1	histone H2A type 1		GO:0000786,GO:0000790,GO:0003677,GO:0005634,GO:0006342,GO:0008285,GO:0046982,GO:0070062	nucleosome|nuclear chromatin|DNA binding|nucleus|chromatin silencing|negative regulation of cell proliferation|protein heterodimerization activity|extracellular exosome	ssc04217,ssc04613,ssc05034,ssc05322	Necroptosis|Neutrophil extracellular trap formation|Alcoholism|Systemic lupus erythematosus
LOC110261568	13.464	21.7816	5.14647	0.237031	-2.07685	0.00523459	0.0934193	Down	0.0509119	0.00654725	0.0456439	0.157238	0.121206	0.147847	GeneID:110261568,Genbank:XM_021099104.1	uncharacterized LOC110261568
LOC110261671	84.3814	114.599	54.1643	0.47251	-1.08158	0.000445577	0.0162588	Down	3.21938	3.1938	3.35749	8.10813	8.02935	4.12812	GeneID:110261671,Genbank:XM_021099844.1	histone H2B type 1-H-like		GO:0000786,GO:0003677,GO:0005634,GO:0005654,GO:0005829,GO:0006334,GO:0016567,GO:0019899,GO:0043234,GO:0044389,GO:0046982,GO:0070062,GO:0097677	nucleosome|DNA binding|nucleus|nucleoplasm|cytosol|nucleosome assembly|protein ubiquitination|enzyme binding|protein complex|ubiquitin-like protein ligase binding|protein heterodimerization activity|extracellular exosome|STAT family protein binding	ssc04613,ssc05034,ssc05203,ssc05322	Neutrophil extracellular trap formation|Alcoholism|Viral carcinogenesis|Systemic lupus erythematosus
LRRC24	25.6425	15.7852	35.4998	2.25171	1.17102	0.0408334	0.306285	Up	0.236534	0.629835	0.684293	0.100267	0.309162	0.26447	GeneID:100524082,Genbank:XM_003125437.3	leucine rich repeat containing 24		GO:0016021,GO:0051965	integral component of membrane|positive regulation of synapse assembly
LRRN4	1.87984	3.75968	0	0.0476283	-4.39204	0.0360072	0.287798	Down	0	0	0	0.038281	0.0786901	0.0261779	GeneID:100152719,Genbank:XM_003359892.3	leucine rich repeat neuronal 4		GO:0005887,GO:0007616,GO:0008542,GO:0070062	integral component of plasma membrane|long-term memory|visual learning|extracellular exosome
LST1	26.8702	37.6351	16.1053	0.428375	-1.22305	0.0346086	0.281871	Down	0.555389	0.124214	0.544312	1.34239	0.970903	0.484487	GeneID:100522150,Genbank:XM_005665795.3	leukocyte specific transcript 1		GO:0000139,GO:0000902,GO:0005737,GO:0005794,GO:0006955,GO:0008360,GO:0009653,GO:0016021,GO:0016358,GO:0050672	Golgi membrane|cell morphogenesis|cytoplasm|Golgi apparatus|immune response|regulation of cell shape|anatomical structure morphogenesis|integral component of membrane|dendrite development|negative regulation of lymphocyte proliferation
MAFB	2.6074	0.332612	4.88219	13.3213	3.73566	0.0413036	0.308136	Up	0.0242968	0.049993	0.0497892	0.00833766	0	0	GeneID:100518227,Genbank:XM_013985377.2	MAF bZIP transcription factor B	TF_bZIP	GO:0000978,GO:0001077,GO:0005634,GO:0005667,GO:0006355,GO:0007379,GO:0007399,GO:0007423,GO:0007585,GO:0008134,GO:0021571,GO:0021572,GO:0021599,GO:0033077,GO:0035284,GO:0042472,GO:0042803,GO:0045647,GO:0045671,GO:0046982,GO:0048538	RNA polymerase II proximal promoter sequence-specific DNA binding|transcriptional activator activity, RNA polymerase II proximal promoter sequence-specific DNA binding|nucleus|transcription factor complex|regulation of transcription, DNA-templated|segment specification|nervous system development|sensory organ development|respiratory gaseous exchange|transcription factor binding|rhombomere 5 devel…	ssc04928	Parathyroid hormone synthesis, secretion and action
MFRP	5.56858	1.38092	9.75623	7.11165	2.83018	0.0196473	0.208597	Up	0.0771901	0.119119	0.0988616	0	0.0306278	0.010189	GeneID:100520397,Genbank:XM_013979475.2	membrane frizzled-related protein		GO:0007601,GO:0009790,GO:0016021,GO:0016324,GO:0042462,GO:0060041	visual perception|embryo development|integral component of membrane|apical plasma membrane|eye photoreceptor cell development|retina development in camera-type eye
MGAT4D	2.42588	0	4.85175	25.8032	4.68948	0.0232068	0.229691	Up	0.00323062	0.00332366	0.0430314	0	0	0	GeneID:100512242,Genbank:XM_013978887.2	MGAT4 family member D		GO:0000139,GO:0005789,GO:0005793,GO:0005795,GO:0005975,GO:0007283,GO:0016021,GO:0016758,GO:0030154,GO:0060051	Golgi membrane|endoplasmic reticulum membrane|endoplasmic reticulum-Golgi intermediate compartment|Golgi stack|carbohydrate metabolic process|spermatogenesis|integral component of membrane|transferase activity, transferring hexosyl groups|cell differentiation|negative regulation of protein glycosylation	ssc00510,ssc00513	N-Glycan biosynthesis|Various types of N-glycan biosynthesis
MGAT5B	2.7387	0	5.47739	29.1442	4.86514	0.00940629	0.133294	Up	0.0548223	0.0141003	0.0491498	0	0	0	GeneID:100516218,Genbank:XM_021066558.1	mannosyl (alpha-1,6-)-glycoprotein beta-1,6-N-acetyl-glucosaminyltransferase, isozyme B		GO:0000139,GO:0005794,GO:0006487,GO:0016021,GO:0030144,GO:0046872	Golgi membrane|Golgi apparatus|protein N-linked glycosylation|integral component of membrane|alpha-1,6-mannosylglycoprotein 6-beta-N-acetylglucosaminyltransferase activity|metal ion binding	ssc00510,ssc00515	N-Glycan biosynthesis|Mannose type O-glycan biosynthesis
MPIG6B	1.87768	3.75536	0	0.047676	-4.39059	0.0396403	0.301612	Down	0	0	0	0.0709014	0.0242907	0.169697	GeneID:110261494,Genbank:XM_021098455.1	megakaryocyte and platelet inhibitory receptor G6b		GO:0005783,GO:0005794,GO:0005886,GO:0007229,GO:0007596,GO:0008201,GO:0009968,GO:0016021,GO:0030168,GO:0030218,GO:0030219,GO:0030220,GO:0035855	endoplasmic reticulum|Golgi apparatus|plasma membrane|integrin-mediated signaling pathway|blood coagulation|heparin binding|negative regulation of signal transduction|integral component of membrane|platelet activation|erythrocyte differentiation|megakaryocyte differentiation|platelet formation|megakaryocyte development
MPP3	10.7401	16.9565	4.52363	0.266984	-1.90517	0.0171	0.192582	Down	0.0727296	0.037412	0.0620992	0.299494	0.218038	0.115203	GeneID:100512807,Genbank:XM_003482975.3	membrane palmitoylated protein 3		GO:0004385,GO:0005887,GO:0007165	guanylate kinase activity|integral component of plasma membrane|signal transduction
MYLK3	2.80393	0.332612	5.27525	14.3764	3.84563	0.0480468	0.332362	Up	0.00483882	0.0696944	0.00495788	0.00498145	0	0	GeneID:110260971,Genbank:XM_021094243.1	myosin light chain kinase 3		GO:0004687,GO:0005524,GO:0005737	myosin light chain kinase activity|ATP binding|cytoplasm	ssc04020,ssc04022,ssc04270,ssc04371,ssc04510,ssc04611,ssc04810,ssc04921,ssc04971	Calcium signaling pathway|cGMP-PKG signaling pathway|Vascular smooth muscle contraction|Apelin signaling pathway|Focal adhesion|Platelet activation|Regulation of actin cytoskeleton|Oxytocin signaling pathway|Gastric acid secretion
MYO1H	3.86355	7.07297	0.654129	0.0918814	-3.44408	0.0291234	0.258302	Down	0	0.00423472	0.00421746	0.0593252	0.0217765	0.0086933	GeneID:100523027,Genbank:XM_021073724.1	myosin IH		GO:0003774,GO:0003779,GO:0005524,GO:0016459	motor activity|actin binding|ATP binding|myosin complex
MYOM1	36.6022	49.1261	24.0783	0.489782	-1.02979	0.0171822	0.193211	Down	0.109614	0.161801	0.0878953	0.215877	0.191621	0.312024	GeneID:100522496,Genbank:XM_005665300.3	myomesin 1		GO:0002074,GO:0005863,GO:0006941,GO:0007015,GO:0008307,GO:0010628,GO:0010737,GO:0019900,GO:0030018,GO:0031430,GO:0042802,GO:0042803,GO:0045214,GO:0050714,GO:0051015,GO:0051371,GO:0071688,GO:0097493	extraocular skeletal muscle development|striated muscle myosin thick filament|striated muscle contraction|actin filament organization|structural constituent of muscle|positive regulation of gene expression|protein kinase A signaling|kinase binding|Z disc|M band|identical protein binding|protein homodimerization activity|sarcomere organization|positive regulation of protein secretion|actin filamen…
NCAN	4.88039	1.36809	8.3927	6.15074	2.62076	0.0338201	0.279806	Up	0.0592599	0.0261285	0.026022	0.00435762	0.00895748	0.00446985	GeneID:110259313,Genbank:XM_021083438.1	neurocan
NLRP7	4.55169	0	9.10338	48.3911	5.59667	0.00091823	0.0276829	Up	0.0176265	0.0725363	0.162541	0	0	0	GeneID:100516741,Genbank:XM_021094979.1	NLR family pyrin domain containing 7		GO:0005524,GO:0005737,GO:0005794,GO:0005829,GO:0006915,GO:0006954,GO:0032088,GO:0032090,GO:0043231,GO:0043280,GO:0045087,GO:0050718	ATP binding|cytoplasm|Golgi apparatus|cytosol|apoptotic process|inflammatory response|negative regulation of NF-kappaB transcription factor activity|Pyrin domain binding|intracellular membrane-bounded organelle|positive regulation of cysteine-type endopeptidase activity involved in apoptotic process|innate immune response|positive regulation of interleukin-1 beta secretion	ssc04621	NOD-like receptor signaling pathway
NOBOX	5.08338	8.54707	1.61968	0.189711	-2.39812	0.0450333	0.321463	Down	0.015921	0.0163795	0.0489382	0.0983418	0.0842294	0.235374	GeneID:100499552,Genbank:NM_001195116.1	NOBOX oogenesis homeobox	Homeobox	GO:0005634,GO:0006351,GO:0006357,GO:0007275,GO:0043565,GO:0048477	nucleus|transcription, DNA-templated|regulation of transcription from RNA polymerase II promoter|multicellular organism development|sequence-specific DNA binding|oogenesis
NPBWR2	1.95221	0	3.90443	20.7522	4.37519	0.0370176	0.291917	Up	0.129013	0.159273	0.0264374	0	0	0	GeneID:110257396,Genbank:XM_021077700.1	neuropeptides B and W receptor 2		GO:0004930,GO:0005887,GO:0007187,GO:0007218,GO:0007268,GO:0008188,GO:0042923,GO:0043005	G-protein coupled receptor activity|integral component of plasma membrane|G-protein coupled receptor signaling pathway, coupled to cyclic nucleotide second messenger|neuropeptide signaling pathway|chemical synaptic transmission|neuropeptide receptor activity|neuropeptide binding|neuron projection	ssc04080	Neuroactive ligand-receptor interaction
NRXN3	20.3772	30.651	10.1034	0.329057	-1.60359	0.00659067	0.107296	Down	0.00681878	0.0227992	0.0244529	0.0561581	0.045093	0.0594046	GeneID:100620189,Genbank:XM_021099958.1	neurexin 3		GO:0004872,GO:0005886,GO:0005887,GO:0007158,GO:0007411,GO:0007612,GO:0030534,GO:0035176,GO:0046872,GO:0050839,GO:0071625,GO:0097109	receptor activity|plasma membrane|integral component of plasma membrane|neuron cell-cell adhesion|axon guidance|learning|adult behavior|social behavior|metal ion binding|cell adhesion molecule binding|vocalization behavior|neuroligin family protein binding	ssc04514	Cell adhesion molecules
NTRK1	1.78086	0	3.56172	18.9407	4.24342	0.0491857	0.33582	Up	0.0620309	0.0425448	0.0105928	0	0	0	GeneID:100154471,Genbank:XM_001929525.5	neurotrophic receptor tyrosine kinase 1		GO:0000186,GO:0001934,GO:0004713,GO:0004714,GO:0005004,GO:0005166,GO:0005524,GO:0005768,GO:0005769,GO:0005770,GO:0005886,GO:0005887,GO:0006468,GO:0007018,GO:0007411,GO:0007568,GO:0007611,GO:0007623,GO:0008285,GO:0009314,GO:0009986,GO:0010465,GO:0010623,GO:0010976,GO:0018108,GO:0019900,GO:0021553,GO:0030183,GO:0030424,GO:0030425,GO:0031667,GO:0031901,GO:0031902,GO:0038083,GO:0038180,GO:0042490,GO:…	activation of MAPKK activity|positive regulation of protein phosphorylation|protein tyrosine kinase activity|transmembrane receptor protein tyrosine kinase activity|GPI-linked ephrin receptor activity|neurotrophin p75 receptor binding|ATP binding|endosome|early endosome|late endosome|plasma membrane|integral component of plasma membrane|protein phosphorylation|microtubule-based movement|axon guid…	ssc04010,ssc04014,ssc04020,ssc04151,ssc04210,ssc04722,ssc04750,ssc05200,ssc05202,ssc05216,ssc05230	MAPK signaling pathway|Ras signaling pathway|Calcium signaling pathway|PI3K-Akt signaling pathway|Apoptosis|Neurotrophin signaling pathway|Inflammatory mediator regulation of TRP channels|Pathways in cancer|Transcriptional misregulation in cancer|Thyroid cancer|Central carbon metabolism in cancer
NTSR2	3.09544	5.87173	0.319137	0.0594465	-4.07226	0.0432964	0.314828	Down	0.00981067	0	0	0	0.166089	0.01036	GeneID:100620275,Genbank:XM_021087826.1	neurotensin receptor 2		GO:0005886,GO:0007200,GO:0016020,GO:0016021,GO:0016492,GO:0042391	plasma membrane|phospholipase C-activating G-protein coupled receptor signaling pathway|membrane|integral component of membrane|G-protein coupled neurotensin receptor activity|regulation of membrane potential	ssc04080	Neuroactive ligand-receptor interaction
PAMR1	9.52138	15.1302	3.91257	0.258409	-1.95227	0.0304995	0.266082	Down	0.021025	0.0432609	0.0215423	0.0288596	0.140894	0.155415	GeneID:100626770,Genbank:XM_005660990.3	peptidase domain containing associated with muscle regeneration 1		GO:0005509,GO:0005576	calcium ion binding|extracellular region
PCDH9	2.3642	4.7284	0	0.0378266	-4.72445	0.0261095	0.243822	Down	0	0	0	0.0203669	0	0.0156686	GeneID:106505308,Genbank:XM_021065365.1	protocadherin 9		GO:0005509,GO:0005886,GO:0007156,GO:0016021,GO:0030426,GO:0030900,GO:0044291	calcium ion binding|plasma membrane|homophilic cell adhesion via plasma membrane adhesion molecules|integral component of membrane|growth cone|forebrain development|cell-cell contact zone
PCDHA11	18.7783	9.47654	28.0801	2.95855	1.56489	0.0147206	0.174362	Up	0.134496	0.0546194	0.123299	0.0546555	0.0337048	0.0149502	GeneID:100622074,Genbank:XM_021084899.1	protocadherin alpha 11		GO:0005509,GO:0005887,GO:0007155,GO:0007156,GO:0007267,GO:0007399	calcium ion binding|integral component of plasma membrane|cell adhesion|homophilic cell adhesion via plasma membrane adhesion molecules|cell-cell signaling|nervous system development
PCP4L1	64.25	37.8712	90.6288	2.39341	1.25907	0.000131364	0.00614932	Up	1.12574	1.48482	1.49356	0.520031	0.733008	0.426739	GeneID:100523600,Genbank:XM_003125657.5	Purkinje cell protein 4 like 1
PCSK1	31.9529	20.9138	42.992	2.05981	1.04251	0.0355243	0.28599	Up	0.354823	0.19656	0.184573	0.0618169	0.173278	0.115289	GeneID:397103,Genbank:NM_214038.1	proprotein convertase subtilisin/kexin type 1		GO:0004252,GO:0005615,GO:0006508,GO:0007267,GO:0008152,GO:0016486,GO:0030133,GO:0034774,GO:0042802,GO:0043043	serine-type endopeptidase activity|extracellular space|proteolysis|cell-cell signaling|metabolic process|peptide hormone processing|transport vesicle|secretory granule lumen|identical protein binding|peptide biosynthetic process
PDE7B	9.73192	15.2045	4.25934	0.278843	-1.84247	0.0403316	0.303577	Down	0.00221771	0.0182526	0.00908911	0.0593601	0.0258119	0.018735	GeneID:100037969,Genbank:XM_021087558.1	phosphodiesterase 7B		GO:0004115,GO:0005829,GO:0006198,GO:0007165,GO:0007186,GO:0007268,GO:0046872	3',5'-cyclic-AMP phosphodiesterase activity|cytosol|cAMP catabolic process|signal transduction|G-protein coupled receptor signaling pathway|chemical synaptic transmission|metal ion binding	ssc00230,ssc05032	Purine metabolism|Morphine addiction
PFN4	20.4775	30.6271	10.3279	0.337739	-1.56602	0.00572351	0.0984153	Down	0.187447	0.0771378	0.140843	0.437403	0.330559	0.409079	GeneID:100521444,Genbank:XM_021088369.1	profilin family member 4		GO:0003785,GO:0005938,GO:0008289,GO:0015629,GO:0042989	actin monomer binding|cell cortex|lipid binding|actin cytoskeleton|sequestering of actin monomers	ssc04015,ssc04810,ssc05014,ssc05132	Rap1 signaling pathway|Regulation of actin cytoskeleton|Amyotrophic lateral sclerosis|Salmonella infection
PLEK	6.51158	0.677195	12.346	18.1419	4.18126	0.00219558	0.0526508	Up	0.041067	0.0724279	0.11421	0.00603964	0	0.00619518	GeneID:100516257,Genbank:XM_013996094.2	pleckstrin		GO:0002244,GO:0002576,GO:0005080,GO:0005576,GO:0005737,GO:0005829,GO:0006904,GO:0007229,GO:0010572,GO:0010920,GO:0010925,GO:0016020,GO:0030030,GO:0030836,GO:0030845,GO:0030866,GO:0031529,GO:0031532,GO:0032233,GO:0032587,GO:0033625,GO:0042803,GO:0043325,GO:0045744,GO:0046488,GO:0050849,GO:0060305,GO:0070493,GO:0070527,GO:0070528,GO:0070560	hematopoietic progenitor cell differentiation|platelet degranulation|protein kinase C binding|extracellular region|cytoplasm|cytosol|vesicle docking involved in exocytosis|integrin-mediated signaling pathway|positive regulation of platelet activation|negative regulation of inositol phosphate biosynthetic process|positive regulation of inositol-polyphosphate 5-phosphatase activity|membrane|cell pr…
PNLIPRP3	17.8726	25.9654	9.7798	0.376167	-1.41055	0.0205247	0.213131	Down	0.0722516	0.173442	0.123382	0.260334	0.420468	0.279755	GeneID:100521689,Genbank:XM_021073715.1	pancreatic lipase related protein 3		GO:0004806,GO:0005576,GO:0016042	triglyceride lipase activity|extracellular region|lipid catabolic process	ssc00561	Glycerolipid metabolism
PRAM1	32.7134	17.986	47.4408	2.6331	1.39676	0.00191657	0.0477577	Up	0.329269	0.419757	0.315368	0.176856	0.0908861	0.1285	GeneID:100514337,Genbank:XM_021083887.1	PML-RARA regulated adaptor molecule 1		GO:0007165,GO:0007229,GO:0008289,GO:0019901,GO:0043234,GO:0043313	signal transduction|integrin-mediated signaling pathway|lipid binding|protein kinase binding|protein complex|regulation of neutrophil degranulation
PRDM7	4.41225	0.332612	8.49189	23.1648	4.53386	0.00739327	0.116355	Up	0.00740293	0.0913934	0.0986059	0.00762114	0	0	GeneID:100620538,Genbank:XM_021095773.1	PR/SET domain 7		GO:0003676,GO:0005654,GO:0005694,GO:0006311,GO:0006351,GO:0006355,GO:0010845,GO:0018024,GO:0046872	nucleic acid binding|nucleoplasm|chromosome|meiotic gene conversion|transcription, DNA-templated|regulation of transcription, DNA-templated|positive regulation of reciprocal meiotic recombination|histone-lysine N-methyltransferase activity|metal ion binding	ssc00310	Lysine degradation
PROCA1	14.3839	5.06187	23.706	4.66339	2.22138	0.00283597	0.0618342	Up	0.150345	0.206232	0.265298	0.0773881	0.00883768	0.0441007	GeneID:100514366,Genbank:XM_005656994.3	protein interacting with cyclin A1		GO:0004623,GO:0006644,GO:0030332,GO:0050482	phospholipase A2 activity|phospholipid metabolic process|cyclin binding|arachidonic acid secretion
PRRT1	3.09284	5.86655	0.319137	0.0595045	-4.07086	0.0338017	0.279806	Down	0.0140777	0	0	0	0.148955	0.104061	GeneID:100144520,Genbank:NM_001123170.1	proline rich transmembrane protein 1		GO:0005886,GO:0009607,GO:0016020,GO:0016021,GO:0030054,GO:0045202	plasma membrane|response to biotic stimulus|membrane|integral component of membrane|cell junction|synapse
RASSF2	53.1049	34.9031	71.3067	2.04507	1.03215	0.0114829	0.150759	Up	0.275387	0.254986	0.350688	0.0891013	0.0915779	0.240953	GeneID:100157105,Genbank:XM_021077866.1	Ras association domain family member 2				ssc04392	Hippo signaling pathway - multiple species
RBP5	33.1147	20.3708	45.8587	2.25026	1.17009	0.0147095	0.174362	Up	1.52665	0.711684	1.1976	0.663039	0.55527	0.277084	GeneID:100270724,Genbank:XM_021090967.1	retinol binding protein 5		GO:0005737,GO:0016918,GO:0019841	cytoplasm|retinal binding|retinol binding
RHOJ	2.24617	0	4.49234	23.9081	4.57943	0.0337189	0.279598	Up	0.342426	0	0.263138	0	0	0	GeneID:100155474,Genbank:NM_001168417.1	ras homolog family member J		GO:0003924,GO:0005525,GO:0005829,GO:0005886,GO:0007266,GO:0008360,GO:0030036,GO:0051056,GO:0061299,GO:0070062	GTPase activity|GTP binding|cytosol|plasma membrane|Rho protein signal transduction|regulation of cell shape|actin cytoskeleton organization|regulation of small GTPase mediated signal transduction|retina vasculature morphogenesis in camera-type eye|extracellular exosome	ssc05132	Salmonella infection
RSPH4A	56.6191	35.813	77.4252	2.16301	1.11304	0.000784184	0.0244465	Up	0.451183	0.37134	0.467722	0.180328	0.174108	0.229814	GeneID:100524228,Genbank:XM_021089223.1	radial spoke head 4 homolog A		GO:0001534,GO:0003341,GO:0005634,GO:0005654,GO:0005730,GO:0005930,GO:0031514,GO:0035082	radial spoke|cilium movement|nucleus|nucleoplasm|nucleolus|axoneme|motile cilium|axoneme assembly
SERPINI2	2.58843	0.345447	4.8314	13.2	3.72247	0.0485654	0.334075	Up	0.022811	0.00391132	0.031163	0	0.00402269	0	GeneID:100516831,Genbank:XM_003132519.4	serpin family I member 2		GO:0004867,GO:0005615,GO:0006928,GO:0070062	serine-type endopeptidase inhibitor activity|extracellular space|movement of cell or subcellular component|extracellular exosome
SFTPA1	4.43911	0.69003	8.18819	11.9384	3.57754	0.0289614	0.257333	Up	0	0.208862	0.163437	0	0.0153435	0.0153131	GeneID:397503,Genbank:NM_001348959.1	surfactant protein A1		GO:0005578,GO:0005581,GO:0005615,GO:0007585,GO:0030246,GO:0046872	proteinaceous extracellular matrix|collagen trimer|extracellular space|respiratory gaseous exchange|carbohydrate binding|metal ion binding	ssc04145,ssc05133	Phagosome|Pertussis
SFTPB	10.7381	17.2909	4.18541	0.242528	-2.04378	0.0261469	0.24386	Down	0.0412608	0	0.0951209	0.265481	0.207374	0.0762491	GeneID:397296,Genbank:XM_005662410.3	surfactant protein B		GO:0001664,GO:0005615,GO:0005764,GO:0005771,GO:0006665,GO:0007585,GO:0008047,GO:0009887,GO:0097208	G-protein coupled receptor binding|extracellular space|lysosome|multivesicular body|sphingolipid metabolic process|respiratory gaseous exchange|enzyme activator activity|animal organ morphogenesis|alveolar lamellar body
SH3BGR	26.5214	14.5136	38.5293	2.64913	1.40552	0.0221563	0.22327	Up	1.4367	0.98538	0.327121	0.610399	0.217165	0.192652	GeneID:100626262,Genbank:NM_001244236.1	SH3 domain binding glutamate rich protein		GO:0005737,GO:0017124	cytoplasm|SH3 domain binding
SH3GL3	5.83504	1.02351	10.6466	10.4165	3.3808	0.00796164	0.121514	Up	0.221016	0.0884259	0.100646	0.0126406	0.0259839	0	GeneID:100157660,Genbank:XM_001929079.5	SH3 domain containing GRB2 like 3, endophilin A3		GO:0006897,GO:0007165,GO:0007417,GO:0008022,GO:0008289,GO:0031901,GO:0042802,GO:0070062	endocytosis|signal transduction|central nervous system development|protein C-terminus binding|lipid binding|early endosome membrane|identical protein binding|extracellular exosome	ssc04144	Endocytosis
SIGLEC5	48.2742	23.7893	72.759	3.05576	1.61153	0.000299543	0.0118619	Up	0.520641	0.587891	0.338286	0.196093	0.214979	0.0536382	GeneID:100514653,Genbank:XM_003127386.4	sialic acid binding Ig like lectin 5
SLA-DRA	129.572	83.5179	175.626	2.10062	1.07082	1.75129e-05	0.00127661	Up	3.29756	4.04841	4.77522	2.46686	1.48869	1.69467	GeneID:100135040,Genbank:NM_001113706.1	MHC class II DR-alpha		GO:0000139,GO:0002503,GO:0002504,GO:0002506,GO:0005764,GO:0005765,GO:0005886,GO:0005887,GO:0006955,GO:0009986,GO:0012507,GO:0016032,GO:0019886,GO:0023026,GO:0030658,GO:0030666,GO:0030669,GO:0031295,GO:0031902,GO:0032395,GO:0032588,GO:0042605,GO:0042613,GO:0050852,GO:0050890,GO:0060333,GO:0070062,GO:0071556	Golgi membrane|peptide antigen assembly with MHC class II protein complex|antigen processing and presentation of peptide or polysaccharide antigen via MHC class II|polysaccharide assembly with MHC class II protein complex|lysosome|lysosomal membrane|plasma membrane|integral component of plasma membrane|immune response|cell surface|ER to Golgi transport vesicle membrane|viral process|antigen proce…	ssc04145,ssc04514,ssc04612,ssc04640,ssc04658,ssc04659,ssc04672,ssc04940,ssc05140,ssc05145,ssc05150,ssc05152,ssc05164,ssc05166,ssc05168,ssc05169,ssc05310,ssc05320,ssc05321,ssc05322,ssc05323,ssc05330,ssc05332,ssc05416	Phagosome|Cell adhesion molecules|Antigen processing and presentation|Hematopoietic cell lineage|Th1 and Th2 cell differentiation|Th17 cell differentiation|Intestinal immune network for IgA production|Type I diabetes mellitus|Leishmaniasis|Toxoplasmosis|Staphylococcus aureus infection|Tuberculosis|Influenza A|Human T-cell leukemia virus 1 infection|Herpes simplex virus 1 infection|Epstein-Barr vi…
SLA-DRB1	18.246	10.9456	25.5465	2.33775	1.22512	0.0462988	0.32567	Up	0.652136	0.393296	0.760345	0.185202	0.404494	0.166226	GeneID:100153386,Genbank:NM_001113695.1	MHC class II histocompatibility antigen SLA-DRB1		GO:0000139,GO:0001934,GO:0002381,GO:0002437,GO:0002455,GO:0002503,GO:0002862,GO:0005765,GO:0005886,GO:0005887,GO:0006955,GO:0007165,GO:0009897,GO:0012507,GO:0016045,GO:0019886,GO:0030658,GO:0030666,GO:0030669,GO:0031295,GO:0031902,GO:0032395,GO:0032588,GO:0032673,GO:0032689,GO:0033674,GO:0035774,GO:0042088,GO:0042130,GO:0042605,GO:0042609,GO:0042613,GO:0043123,GO:0043410,GO:0045657,GO:0045893,GO:…	Golgi membrane|positive regulation of protein phosphorylation|immunoglobulin production involved in immunoglobulin mediated immune response|inflammatory response to antigenic stimulus|humoral immune response mediated by circulating immunoglobulin|peptide antigen assembly with MHC class II protein complex|negative regulation of inflammatory response to antigenic stimulus|lysosomal membrane|plasma …	ssc04145,ssc04514,ssc04612,ssc04640,ssc04658,ssc04659,ssc04672,ssc04940,ssc05140,ssc05145,ssc05150,ssc05152,ssc05164,ssc05166,ssc05168,ssc05169,ssc05310,ssc05320,ssc05321,ssc05322,ssc05323,ssc05330,ssc05332,ssc05416	Phagosome|Cell adhesion molecules|Antigen processing and presentation|Hematopoietic cell lineage|Th1 and Th2 cell differentiation|Th17 cell differentiation|Intestinal immune network for IgA production|Type I diabetes mellitus|Leishmaniasis|Toxoplasmosis|Staphylococcus aureus infection|Tuberculosis|Influenza A|Human T-cell leukemia virus 1 infection|Herpes simplex virus 1 infection|Epstein-Barr vi…
SLC17A4	35.6209	23.5704	47.6714	2.02414	1.01731	0.0136345	0.167735	Up	0.119229	0.119996	0.14872	0.0506983	0.0685625	0.0684263	GeneID:106504136,Genbank:XM_021098408.1	solute carrier family 17 member 4		GO:0005436,GO:0005887,GO:0006796,GO:0006814,GO:0016020,GO:0016324	sodium:phosphate symporter activity|integral component of plasma membrane|phosphate-containing compound metabolic process|sodium ion transport|membrane|apical plasma membrane
SLC25A47	6.47833	11.0183	1.93839	0.176418	-2.50293	0.0345929	0.281871	Down	0.0677674	0.0348595	0	0.0348824	0.322668	0.214685	GeneID:100515556,Genbank:XM_003128729.4	solute carrier family 25 member 47		GO:0005739,GO:0005743,GO:0006839,GO:0016021,GO:0022857	mitochondrion|mitochondrial inner membrane|mitochondrial transport|integral component of membrane|transmembrane transporter activity
SLC27A2	9.32051	3.72204	14.919	3.99654	1.99875	0.0223622	0.224572	Up	0.147147	0.164	0.263843	0.0757421	0.0518982	0.0129488	GeneID:494011,Genbank:NM_001278777.1	solute carrier family 27 member 2		GO:0001561,GO:0001676,GO:0004467,GO:0005102,GO:0005524,GO:0005739,GO:0005778,GO:0005779,GO:0005788,GO:0005789,GO:0005886,GO:0006635,GO:0006699,GO:0015245,GO:0019899,GO:0030176,GO:0031957,GO:0035579,GO:0042760,GO:0043312,GO:0044539,GO:0050197,GO:0070062,GO:0070251,GO:0097089,GO:0102391	fatty acid alpha-oxidation|long-chain fatty acid metabolic process|long-chain fatty acid-CoA ligase activity|receptor binding|ATP binding|mitochondrion|peroxisomal membrane|integral component of peroxisomal membrane|endoplasmic reticulum lumen|endoplasmic reticulum membrane|plasma membrane|fatty acid beta-oxidation|bile acid biosynthetic process|fatty acid transmembrane transporter activity|enzym…	ssc03320,ssc04146,ssc04931	PPAR signaling pathway|Peroxisome|Insulin resistance
SLC6A18	3.87687	0.665224	7.08851	10.5093	3.39359	0.0326937	0.274755	Up	0.178618	0.056542	0.0703895	0.0282897	0	0	GeneID:100520648,Genbank:XM_013984949.2	solute carrier family 6 member 18		GO:0003333,GO:0005215,GO:0005328,GO:0005886,GO:0005887,GO:0031526	amino acid transmembrane transport|transporter activity|neurotransmitter:sodium symporter activity|plasma membrane|integral component of plasma membrane|brush border membrane
SLCO2B1	9.00393	3.10643	14.9014	4.82255	2.2698	0.0190385	0.205152	Up	0.148978	0.111468	0.0555067	0	0.0429906	0.0214526	GeneID:102160472,Genbank:XM_021062511.1	solute carrier organic anion transporter family member 2B1		GO:0005886,GO:0005887,GO:0008514,GO:0015125,GO:0015347,GO:0015721,GO:0043252	plasma membrane|integral component of plasma membrane|organic anion transmembrane transporter activity|bile acid transmembrane transporter activity|sodium-independent organic anion transmembrane transporter activity|bile acid and bile salt transport|sodium-independent organic anion transport
SMIM22	27.1866	37.1545	17.2187	0.463213	-1.11025	0.0195763	0.208019	Down	0.317073	0.380571	0.25268	0.652838	0.559153	0.799862	GeneID:100525984,Genbank:XM_013995680.2	small integral membrane protein 22		GO:0016021	integral component of membrane
SNX31	2.26631	0	4.53262	24.1031	4.59115	0.0406984	0.305802	Up	0	0.0098334	0.127313	0	0	0	GeneID:100154375,Genbank:XM_021089041.1	sorting nexin 31		GO:0005769,GO:0006886,GO:0035091,GO:0043234,GO:1990126	early endosome|intracellular protein transport|phosphatidylinositol binding|protein complex|retrograde transport, endosome to plasma membrane
STAR	3.73777	0.332612	7.14294	19.4965	4.28514	0.0139918	0.169982	Up	0.119666	0.11192	0.0111464	0.0111994	0	0	GeneID:396597,Genbank:NM_213755.2	steroidogenic acute regulatory protein		GO:0005739,GO:0006694,GO:0008203,GO:0015485,GO:0017127	mitochondrion|steroid biosynthetic process|cholesterol metabolic process|cholesterol binding|cholesterol transporter activity	ssc04913,ssc04925,ssc04927,ssc04934,ssc04979	Ovarian steroidogenesis|Aldosterone synthesis and secretion|Cortisol synthesis and secretion|Cushing syndrome|Cholesterol metabolism
SYP	3.89485	0.344583	7.44513	20.3277	4.34538	0.0160529	0.184755	Up	0.0101438	0.0208719	0.207869	0	0	0.0107118	GeneID:100512029,Genbank:XM_003135078.5	synaptophysin		GO:0006897,GO:0030054,GO:0030136,GO:0030285,GO:0042584,GO:0042802,GO:0043005,GO:0045920,GO:0048168,GO:0051020,GO:2000474	endocytosis|cell junction|clathrin-coated vesicle|integral component of synaptic vesicle membrane|chromaffin granule membrane|identical protein binding|neuron projection|negative regulation of exocytosis|regulation of neuronal synaptic plasticity|GTPase binding|regulation of opioid receptor signaling pathway
TGFBR3L	2.0866	0	4.1732	22.2091	4.47308	0.0423482	0.311959	Up	0.124022	0	0.10892	0	0	0	GeneID:100520601,Genbank:XM_021083896.1	transforming growth factor beta receptor 3 like		GO:0016021	integral component of membrane
TMC5	15.882	8.10326	23.6608	2.91203	1.54203	0.0323727	0.273625	Up	0.179379	0.148826	0.100789	0.0833976	0.00612255	0.0549935	GeneID:100623809,Genbank:XM_013995619.2	transmembrane channel like 5		GO:0006811,GO:0016021,GO:0070062	ion transport|integral component of membrane|extracellular exosome
TMEM207	64.5175	31.5736	97.4615	3.08377	1.6247	3.68806e-06	0.000350893	Up	1.12138	0.880124	1.53986	0.487958	0.256877	0.378446	GeneID:100625461,Genbank:XM_021070051.1	transmembrane protein 207		GO:0016021	integral component of membrane
TMEM238	3.12917	0.332612	5.92574	16.154	4.01382	0.0384345	0.296734	Up	0	0.217231	0.0618129	0.0155267	0	0	GeneID:110261058,Genbank:XM_021095016.1	transmembrane protein 238		GO:0016021	integral component of membrane
TMEM266	45.604	29.6105	61.5974	2.07962	1.05632	0.00525803	0.0936096	Up	0.407381	0.353796	0.2602	0.179738	0.173538	0.128498	GeneID:100152648,Genbank:XM_001928832.6	transmembrane protein 266		GO:0005829,GO:0005886,GO:0016021	cytosol|plasma membrane|integral component of membrane
TMPRSS12	6.7743	11.2517	2.29695	0.203101	-2.29973	0.0275404	0.249088	Down	0.0133656	0.0687525	0.0136945	0.151355	0.197988	0.112911	GeneID:110260566,Genbank:XM_021091214.1	transmembrane protease, serine 12		GO:0004252,GO:0016021	serine-type endopeptidase activity|integral component of membrane
TNF	17.6778	10.1485	25.207	2.47967	1.31015	0.0444576	0.319716	Up	0.544315	0.28848	0.473207	0.271689	0.0523577	0.191597	GeneID:397086,Genbank:NM_214022.1	tumor necrosis factor		GO:0000060,GO:0000122,GO:0000185,GO:0000187,GO:0001891,GO:0001937,GO:0002020,GO:0002439,GO:0002740,GO:0002876,GO:0002925,GO:0005125,GO:0005164,GO:0005615,GO:0005887,GO:0006006,GO:0006919,GO:0006959,GO:0007254,GO:0008625,GO:0008630,GO:0009615,GO:0009897,GO:0010693,GO:0030198,GO:0030316,GO:0030730,GO:0030866,GO:0031622,GO:0031663,GO:0032715,GO:0032729,GO:0032755,GO:0032800,GO:0033138,GO:0033209,GO:…	protein import into nucleus, translocation|negative regulation of transcription from RNA polymerase II promoter|activation of MAPKKK activity|activation of MAPK activity|phagocytic cup|negative regulation of endothelial cell proliferation|protease binding|chronic inflammatory response to antigenic stimulus|negative regulation of cytokine secretion involved in immune response|positive regulation o…	ssc01523,ssc04010,ssc04060,ssc04061,ssc04064,ssc04071,ssc04150,ssc04210,ssc04217,ssc04350,ssc04380,ssc04612,ssc04620,ssc04621,ssc04622,ssc04625,ssc04640,ssc04650,ssc04657,ssc04660,ssc04664,ssc04668,ssc04920,ssc04930,ssc04931,ssc04932,ssc04933,ssc04936,ssc04940,ssc05010,ssc05014,ssc05020,ssc05022,ssc05132,ssc05133,ssc05134,ssc05135,ssc05140,ssc05142,ssc05143,ssc05144,ssc05145,ssc05146,ssc05152,ssc…	Antifolate resistance|MAPK signaling pathway|Cytokine-cytokine receptor interaction|Viral protein interaction with cytokine and cytokine receptor|NF-kappa B signaling pathway|Sphingolipid signaling pathway|mTOR signaling pathway|Apoptosis|Necroptosis|TGF-beta signaling pathway|Osteoclast differentiation|Antigen processing and presentation|Toll-like receptor signaling pathway|NOD-like receptor sig…
TNFRSF11A	31.1273	19.6516	42.6029	2.16329	1.11322	0.0177864	0.196388	Up	0.130911	0.205982	0.177527	0.11495	0.0611097	0.0569224	GeneID:100521706,Genbank:XM_005654480.3	TNF receptor superfamily member 11a		GO:0001503,GO:0002250,GO:0002548,GO:0004872,GO:0004888,GO:0005031,GO:0005829,GO:0005886,GO:0005887,GO:0006954,GO:0007165,GO:0007267,GO:0008284,GO:0009314,GO:0009897,GO:0019955,GO:0030316,GO:0032496,GO:0033209,GO:0034097,GO:0034612,GO:0042981,GO:0043507,GO:0046872,GO:0048535,GO:0051091,GO:0051092,GO:0060086,GO:0060749,GO:0070555,GO:0071812,GO:0071847,GO:0071848,GO:0097190	ossification|adaptive immune response|monocyte chemotaxis|receptor activity|transmembrane signaling receptor activity|tumor necrosis factor-activated receptor activity|cytosol|plasma membrane|integral component of plasma membrane|inflammatory response|signal transduction|cell-cell signaling|positive regulation of cell proliferation|response to radiation|external side of plasma membrane|cytokine b…	ssc04060,ssc04064,ssc04380,ssc04917,ssc05323	Cytokine-cytokine receptor interaction|NF-kappa B signaling pathway|Osteoclast differentiation|Prolactin signaling pathway|Rheumatoid arthritis
TRHDE	2.57752	0	5.15504	27.4244	4.77739	0.0225137	0.224809	Up	0.0062646	0	0.0192562	0	0	0	GeneID:100620702,Genbank:XM_021092004.1	thyrotropin releasing hormone degrading enzyme		GO:0004177,GO:0005737,GO:0005887,GO:0007165,GO:0007267,GO:0008217,GO:0008270,GO:0042277,GO:0043171,GO:0070006,GO:0070062	aminopeptidase activity|cytoplasm|integral component of plasma membrane|signal transduction|cell-cell signaling|regulation of blood pressure|zinc ion binding|peptide binding|peptide catabolic process|metalloaminopeptidase activity|extracellular exosome
TRPC5	3.09789	0.332612	5.86317	15.9965	3.99968	0.0220367	0.222519	Up	0.00901047	0.0185399	0.0138482	0.00231902	0	0	GeneID:100037962,Genbank:XM_005673829.3	transient receptor potential cation channel subfamily C member 5		GO:0005262,GO:0005886,GO:0034704,GO:0070679	calcium channel activity|plasma membrane|calcium channel complex|inositol 1,4,5 trisphosphate binding	ssc04360,ssc04929	Axon guidance|GnRH secretion
TSACC	13.5058	20.8923	6.11931	0.293836	-1.76692	0.0172174	0.193309	Down	0.227275	0.0637692	0.105849	0.255245	0.415371	0.654547	GeneID:100622973,Genbank:XM_013996980.2	TSSK6 activating cochaperone		GO:0005737,GO:0051087	cytoplasm|chaperone binding
UBD	17.9655	9.86987	26.061	2.63739	1.39911	0.0199977	0.210681	Up	1.01777	2.09415	1.50628	0.640301	0.598271	0.477667	GeneID:100294688,Genbank:NM_001160088.1	ubiquitin D
UNC13C	31.7182	20.7692	42.6672	2.05265	1.03749	0.0338251	0.279806	Up	0.0409616	0.103438	0.104924	0.042169	0.0295508	0.0471873	GeneID:100516123,Genbank:XM_021095034.1	unc-13 homolog C		GO:0005509,GO:0005543,GO:0005737,GO:0005886,GO:0007268,GO:0016079,GO:0019992,GO:0030054,GO:0031914,GO:0035556,GO:0042734,GO:0043195,GO:0044305,GO:0048786	calcium ion binding|phospholipid binding|cytoplasm|plasma membrane|chemical synaptic transmission|synaptic vesicle exocytosis|diacylglycerol binding|cell junction|negative regulation of synaptic plasticity|intracellular signal transduction|presynaptic membrane|terminal bouton|calyx of Held|presynaptic active zone	ssc04721	Synaptic vesicle cycle
VNN3	4.0465	0.678059	7.41494	10.9097	3.44754	0.0312286	0.268522	Up	0.206033	0.0794874	0.0131939	0.0132566	0.0136251	0	GeneID:100152784,Genbank:XM_001925456.5	vanin 3				ssc00770	Pantothenate and CoA biosynthesis
VSIG1	10.5755	4.33593	16.8152	3.8548	1.94665	0.0496104	0.337277	Up	0.153005	0.0944466	0.292636	0.126012	0	0.0107714	GeneID:100626662,Genbank:XM_021079751.1	V-set and immunoglobulin domain containing 1		GO:0003382,GO:0005886,GO:0016021,GO:0030277	epithelial cell morphogenesis|plasma membrane|integral component of membrane|maintenance of gastrointestinal epithelium
WDR17	42.2551	26.9128	57.5975	2.1407	1.09808	0.00869399	0.127481	Up	0.529284	0.341912	0.239624	0.177404	0.195359	0.13648	GeneID:100157060,Genbank:XM_021075880.1	WD repeat domain 17		GO:0005737	cytoplasm
ZDHHC22	3.25779	6.19238	0.323207	0.0563509	-4.14942	0.0339524	0.27995	Down	0	0	0.00593503	0.0119265	0.098064	0	GeneID:100158012,Genbank:XM_001928417.6	zinc finger DHHC-type containing 22		GO:0005783,GO:0005794,GO:0005886,GO:0016021,GO:0018345,GO:0019706,GO:0072659	endoplasmic reticulum|Golgi apparatus|plasma membrane|integral component of membrane|protein palmitoylation|protein-cysteine S-palmitoyltransferase activity|protein localization to plasma membrane
ZSCAN31	5.06239	0.690894	9.43388	13.7714	3.7836	0.0107502	0.144118	Up	0.0269013	0.06919	0.103362	0	0.014232	0	GeneID:110255253,Genbank:XM_005665677.3	zinc finger and SCAN domain containing 31		GO:0003677,GO:0003700,GO:0005634,GO:0006351,GO:0046872	DNA binding|DNA binding transcription factor activity|nucleus|transcription, DNA-templated|metal ion binding

## Sheet: Table S3
Table S3 KEGG pathway enrichment analysis for differentially expressed genes (DEGs) in IPEC-J2 cells after FUT8 knockdown
id	Term	Classification_level1	Classification_level2	ListHits	p-value	Enrichment_score	geneID	hyperlink_only_excel
ssc04620	Toll-like receptor signaling pathway	Organismal Systems	Immune system	2	0.0334343	6.90745	CCL3L1;IFNB1	ssc04620
ssc05142	Chagas disease	Human Diseases	Infectious disease: parasitic	2	0.0365278	6.58162	CCL3L1;IFNB1	ssc05142
ssc00533	Glycosaminoglycan biosynthesis - keratan sulfate	Metabolism	Glycan biosynthesis and metabolism	1	0.0394266	24.9161	LOC100514465	ssc00533
ssc05322	Systemic lupus erythematosus	Human Diseases	Immune disease	2	0.0423644	6.06654	LOC110261483;LOC110261671	ssc05322
ssc04270	Vascular smooth muscle contraction	Organismal Systems	Circulatory system	2	0.0572273	5.1298	CALCB;KCNMB3	ssc04270
ssc00515	Mannose type O-glycan biosynthesis	Metabolism	Glycan biosynthesis and metabolism	1	0.058578	16.6108	LOC100514465	ssc00515
ssc00650	Butanoate metabolism	Metabolism	Carbohydrate metabolism	1	0.0693571	13.953	ACSM5	ssc00650
ssc04217	Necroptosis	Cellular Processes	Cell growth and death	2	0.0704072	4.55982	IFNB1;LOC110261483	ssc04217
ssc00601	Glycosphingolipid biosynthesis - lacto and neolacto series	Metabolism	Glycan biosynthesis and metabolism	1	0.0747022	12.9195	LOC100514465	ssc00601
ssc04022	cGMP-PKG signaling pathway	Environmental Information Processing	Signal transduction	2	0.0802605	4.22819	ATP2B3;KCNMB3	ssc04022
ssc04080	Neuroactive ligand-receptor interaction	Environmental Information Processing	Signaling molecules and interaction	3	0.0806556	2.92312	CALCB;GHSR;NTSR2	ssc04080
ssc04613	Neutrophil extracellular trap formation	Organismal Systems	Immune system	2	0.0836381	4.12812	LOC110261483;LOC110261671	ssc04613
ssc05034	Alcoholism	Human Diseases	Substance dependence	2	0.0844895	4.10384	LOC110261483;LOC110261671	ssc05034
ssc00513	Various types of N-glycan biosynthesis	Metabolism	Glycan biosynthesis and metabolism	1	0.106162	8.94426	LOC100514465	ssc00513
ssc05417	Lipid and atherosclerosis	Human Diseases	Cardiovascular disease	2	0.122479	3.29081	CCL3L1;IFNB1	ssc05417
ssc00514	Other types of O-glycan biosynthesis	Metabolism	Glycan biosynthesis and metabolism	1	0.124038	7.58318	LOC100514465	ssc00514
ssc04810	Regulation of actin cytoskeleton	Cellular Processes	Cell motility	2	0.127256	3.21499	ITGA11;PFN4	ssc04810
ssc04024	cAMP signaling pathway	Environmental Information Processing	Signal transduction	2	0.128217	3.20024	ATP2B3;GHSR	ssc04024
ssc00510	N-Glycan biosynthesis	Metabolism	Glycan biosynthesis and metabolism	1	0.131594	7.1189	LOC100514465	ssc00510
ssc05163	Human cytomegalovirus infection	Human Diseases	Infectious disease: viral	2	0.13402	3.11452	CCL3L1;IFNB1	ssc05163

## Sheet: Table S4
Table S4 Real-time PCR primers and sequences
Primer name	Sequence of the primer（5’→3’）
TLR3	F: GAGCAGGAGTTTGCCTTGTC
	R: GGAGGTCATCGGGTATTTGA
TLR5	F: GCTTCTCGCCCACCACATTA
	R: GGGTCCCAAAGAGTCGGAAG
TLR7	F: TCTGCCCTGTGATGTCAGTC
	R: GCTGGTTTCCATCCAGGTAA
TLR8	F: CTGGGATGCTTGGTTCATCT
	R: CATGAGGTTGTCGATGATGG
MYD88	F: GTGCCGTCGGATGGTAGT
	R: CAGTGATGAACCGCAGGAT
MAP3K7	F: CGCAGCGGAGCCGGA
	R: CCTCTTCCAACAACCTCCTCC
FUT2	F: AATCCCTGACCTCACTCCGTG
	R: CGGAACTACAACTGCTGGCC
FUT4	F: CAACTGGACGCTCTCCTACC
	R: CTCTCGTCCCAGTTGCTCAC
FUT7	F: TCCCCAGACCCAAGAACAGA
	R: TCTCCTTTCATCTGCCCGCC
FUT8	F: TCACAATTGGCGCTACGCT
	R: TGTCCTTTACTTCACCTGACCA
FUT9	F: AGGTAGAAAAGCAGGCTCGG
	R: GTGGCTAATGACGCCCATCT
ST3GAL3	F: CACTACGCATCACCTACCCC
	R: ATGCACTCACTCGCTCCTTG
ST3GAL4	F: AGTGACAAGAAGCGGGTTCG
	R: CTGGTGTATCGGCAGGCTC
B3GALNT1	F: GCTAAGGAACACCACATGCCA
	R: GCGACTCAGTGACCTTCCCAT
B4GALT1	F: CAACCAGGCTGGAGAATCCAT
	R: GAGGTCCACGTCGCTAAACA
B4GALT2	F: TTCAACCGGATCTCCCTGACT
	R: CGCTTCATGGTCAGCTTCGT
ZO-1	F: CCGCAGTCGTTCACGATCT
	R: GGAGAATGTCTGGAATGGTCTGA
Occludin	F: ATGCTTTCTCAGCCAGCGTA
	R: AAGGTTCCATAGCCTCGGTC
Claudin-1	F: TGGCCACGTCATGGTATGG
	R: AACGGGTGTGAAAGGGTCATAG
IL-6	F: CTCTGTCTTAGGGCGTCC
	R: CAAGGAGGTACTGGCAGAAA
IL-8	F: CCACACCTTTCCACCCCAAA
	R: TTGTTGCTTCTCAGTTCTCTTCA
IL-12	F: CAGGCCCAGGAATGTTCAAA
	R: CGTGGCTAGTTCAAGTGGTAAG
TNF-α	F: CCTACTGCACTTCGAGGTTATC
	R: GCATACCCACTCTGCCATT
NF-κB	F: GGACAACTACGAGGTCTCCG
	R: GCCTGAGAGGTGGTCTTCAC
GAPDH	F: ACATCATCCCTGCTTCTACTGG
	R: CTCGGACGCCTGCTTCAC
PILIN	F: AGGCCGAACCAAAGAAGCAT
	R: TCACCATCAGGGTTTCTGAGT
β-actin	F: GTCGTACTCCTGCTTGCTGAT
	R: CCTTCTCCTTCCAGATCATCGC

## Sheet: Table S5
Table S5 Primer sequence of pig FUT8 siRNAs.
Name	Sequence of the oligo (5’→ 3’)
siRNA-1	F: GCCGAGAACUGUCCAAGAUTT
	R: AUCUUGGACAGUUCUCGGCTT
siRNA-2	F: GCCAAGAAGCUAGUGUGUATT
	R: UACACACUAGCUUCUUGGCTT
siRNA-3	F: GCGUUGGAUUAUGCUCAUUTT
	R: AAUGAGCAUAAUCCAACGCTT
siNC	F: UUCUUCGAACGUGUCACGUTT
	R: ACGUGACACGUUCGGAGAATT
